# Supplementary material for: 2-(4-Fluoro­phen­yl)-2-oxoethyl 3-(trifluoro­meth­yl)benzoate
Source: Acta Crystallogr Sect E Struct Rep Online. 2011 Oct 5;67(Pt 11):o2836. doi: 10.1107/S160053681103947X (PMC3247575; doi:10.1107/S160053681103947X)
Supplement: Supplementary file 1 [file e-67-o2836-sup1.cif]

##############################################################################
#                                                                            #
# This CIF contains the data in a paper accepted for publication in          #
# Acta Crystallographica Section E. It conforms to the requirements of       #
# Notes for Authors for Acta Crystallographica Section E, and has been       #
# peer reviewed under the auspices of the IUCr Commission on Journals.       #
#                                                                            #
# Full details of the Crystallographic Information File format               #
# are given in the paper "The Crystallographic Information File (CIF):       #
# a New Standard Archive File for Crystallography" by S. R. Hall, F. H.      #
# Allen and I. D. Brown [Acta Cryst. (1991), A47, 655-685].                  #
#                                                                            #
# The current version of the core CIF dictionary is obtainable from          #
# ftp://ftp.iucr.org/pub/cif_core.dic.                                       #
#                                                                            #
# Software is freely available for graphical display of the structure(s)     #
# in this CIF. For information consult the CIF software page                 #
# http://www.iucr.org/resources/cif/software.                                #
#                                                                            #
# This file may be used for bona fide research purposes within the           #
# scientific community so long as proper attribution is given to the journal # 
# article from which it was obtained.                                        #
#                                                                            #
##############################################################################
data_global
_audit_creation_method     'form.cif (version 2.0)'
_journal_data_validation_number     ?
_journal_date_recd_electronic     2011-09-23
_journal_date_accepted     2011-09-26
_journal_name_full     'Acta Crystallographica, Section E'
_journal_year     2011
_journal_volume     67
_journal_issue     11
_journal_page_first     o2836
_journal_page_last     o2836
_journal_paper_category     QO
_journal_coeditor_code     HB6418
_publ_contact_author_name     'Prof. Fun, Hoong-Kun'
_publ_contact_author_address
;
      X-ray Crystallography Unit
      School of Physics
      Universiti Sains Malaysia
      11800 USM, Penang
      MALAYSIA
;
_publ_contact_author_email     'hkfun@usm.my'
_publ_contact_author_fax     '604 6579150'
_publ_contact_author_phone     '604 6533652'
_publ_section_title
;
2-(4-Fluorophenyl)-2-oxoethyl 3-(trifluoromethyl)benzoate
;
loop_
    _publ_author_name
    _publ_author_footnote
    _publ_author_address
    'Fun, Hoong-Kun'
;
Thomson Reuters ResearcherID: A-3561-2009.
;
;
X-ray Crystallography Unit
School of Physics
Universiti Sains Malaysia
11800 USM, Penang
Malaysia
;
    'Suhana Arshad' ?
;
X-ray Crystallography Unit
School of Physics
Universiti Sains Malaysia
11800 USM, Penang
Malaysia
;
    'B. Garudachari' ?
;
Medicinal Chemistry Division,
Department of Chemistry,
National Institute of Technology-Karnataka,
Surathkal, Mangalore 575 025,
India
;
    'A. M. Isloor' ?
;
Medicinal Chemistry Division,
Department of Chemistry,
National Institute of Technology-Karnataka,
Surathkal, Mangalore 575 025,
India
;
    'Kammasandra N Shivananda' ?
;
Schulich Faculty of Chemistry,
Technion Israel Institute of Technology,
Haifa 32000
Israel
;
data_I
_audit_creation_method     SHELXL-97
_chemical_name_systematic
;
2-(4-Fluorophenyl)-2-oxoethyl 3-(trifluoromethyl)benzoate
;
_chemical_name_common     ?
_chemical_formula_moiety     'C16 H10 F4 O3'
_chemical_formula_sum     'C16 H10 F4 O3'
_chemical_formula_iupac     'C16 H10 F4 O3'
_chemical_formula_weight     326.24
_chemical_melting_point     ?
_symmetry_cell_setting     monoclinic
_symmetry_space_group_name_H-M     'P 21/c'
_symmetry_space_group_name_Hall     '-P 2ybc'
loop_
    _symmetry_equiv_pos_as_xyz
    'x, y, z'
    '-x, y+1/2, -z+1/2'
    '-x, -y, -z'
    'x, -y-1/2, z-1/2'
_cell_length_a     14.7694(19)
_cell_length_b     12.1602(16)
_cell_length_c     8.0929(10)
_cell_angle_alpha     90.00
_cell_angle_beta     95.886(2)
_cell_angle_gamma     90.00
_cell_volume     1445.8(3)
_cell_formula_units_Z     4
_cell_measurement_reflns_used     4165
_cell_measurement_theta_min     2.17
_cell_measurement_theta_max     27.22
_cell_measurement_temperature     296(2)
_exptl_crystal_description     'block'
_exptl_crystal_colour     'colourless'
_exptl_crystal_size_max     0.38
_exptl_crystal_size_mid     0.25
_exptl_crystal_size_min     0.07
_exptl_crystal_density_diffrn     1.499
_exptl_crystal_density_meas     ?
_exptl_crystal_density_method     'not measured'
_exptl_crystal_F_000     664
_exptl_absorpt_coefficient_mu     0.137
_exptl_absorpt_correction_type     multi-scan
_exptl_absorpt_process_details     '(SADABS; Bruker, 2009)'
_exptl_absorpt_correction_T_min     0.9502
_exptl_absorpt_correction_T_max     0.9900
_exptl_special_details
;
;
_diffrn_ambient_temperature     296(2)
_diffrn_radiation_type     MoK\a
_diffrn_radiation_wavelength     0.71073
_diffrn_radiation_source     'fine-focus sealed tube'
_diffrn_radiation_monochromator     graphite
_diffrn_measurement_device_type     'Bruker SMART APEXII DUO CCD'
_diffrn_measurement_method     '\f and \w'
_diffrn_detector_area_resol_mean     ?
_diffrn_reflns_number     18790
_diffrn_reflns_av_R_equivalents     0.0280
_diffrn_reflns_av_sigmaI/netI     0.0276
_diffrn_reflns_theta_min     1.39
_diffrn_reflns_theta_max     31.62
_diffrn_reflns_theta_full     31.62
_diffrn_measured_fraction_theta_max     0.993
_diffrn_measured_fraction_theta_full     0.993
_diffrn_reflns_limit_h_min     -21
_diffrn_reflns_limit_h_max     21
_diffrn_reflns_limit_k_min     -17
_diffrn_reflns_limit_k_max     17
_diffrn_reflns_limit_l_min     -11
_diffrn_reflns_limit_l_max     11
_refine_special_details
;
Refinement of <i>F</i>^2^ against ALL reflections. The weighted <i>R</i>-factor
<i>wR</i> and goodness of fit <i>S</i> are based on <i>F</i>^2^, conventional
<i>R</i>-factors <i>R</i> are based on <i>F</i>, with <i>F</i> set to zero for
negative <i>F</i>^2^. The threshold expression of <i>F</i>^2^ >
\s(<i>F</i>^2^) is used only for calculating <i>R</i>-factors(gt) <i>etc</i>.
and is not relevant to the choice of reflections for refinement.
<i>R</i>-factors based on <i>F</i>^2^ are statistically about twice as large
as those based on <i>F</i>, and <i>R</i>- factors based on ALL data will be
even larger.
;
_reflns_number_total     4815
_reflns_number_gt     2841
_reflns_threshold_expression     I>2\s(I)
_refine_ls_structure_factor_coef     Fsqd
_refine_ls_matrix_type     full
_refine_ls_R_factor_all     0.0978
_refine_ls_R_factor_gt     0.0574
_refine_ls_wR_factor_gt     0.1536
_refine_ls_wR_factor_ref     0.1821
_refine_ls_goodness_of_fit_ref     1.039
_refine_ls_restrained_S_all     1.039
_refine_ls_number_reflns     4815
_refine_ls_number_parameters     221
_refine_ls_number_restraints     0
_refine_ls_hydrogen_treatment     constr
_refine_ls_weighting_scheme     calc
_refine_ls_weighting_details
         'calc w=1/[\s^2^(Fo^2^)+(0.0745P)^2^+0.3289P] where P=(Fo^2^+2Fc^2^)/3'
_atom_sites_solution_hydrogens     geom
_atom_sites_solution_primary     direct
_atom_sites_solution_secondary     difmap
_refine_ls_shift/su_max     0.000
_refine_ls_shift/su_mean     0.000
_refine_diff_density_max     0.337
_refine_diff_density_min     -0.349
_refine_ls_extinction_method     none
_refine_ls_extinction_coef     ?
loop_
    _atom_type_symbol
    _atom_type_description
    _atom_type_scat_dispersion_real
    _atom_type_scat_dispersion_imag
    _atom_type_scat_source
    'C' 'C' 0.0033 0.0016
                         'International Tables Vol C Tables 4.2.6.8 and 6.1.1.4'
    'H' 'H' 0.0000 0.0000
                         'International Tables Vol C Tables 4.2.6.8 and 6.1.1.4'
    'O' 'O' 0.0106 0.0060
                         'International Tables Vol C Tables 4.2.6.8 and 6.1.1.4'
    'F' 'F' 0.0171 0.0103
                         'International Tables Vol C Tables 4.2.6.8 and 6.1.1.4'
_computing_data_collection     'APEX2 (Bruker, 2009)'
_computing_cell_refinement     'SAINT (Bruker, 2009)'
_computing_data_reduction     'SAINT (Bruker, 2009)'
_computing_structure_solution     'SHELXTL (Sheldrick, 2008)'
_computing_structure_refinement     'SHELXTL (Sheldrick, 2008)'
_computing_molecular_graphics     'SHELXTL (Sheldrick, 2008)'
_computing_publication_material
;
SHELXTL (Sheldrick, 2008) and PLATON (Spek, 2009)
;
loop_
    _atom_site_type_symbol
    _atom_site_label
    _atom_site_fract_x
    _atom_site_fract_y
    _atom_site_fract_z
    _atom_site_U_iso_or_equiv
    _atom_site_adp_type
    _atom_site_calc_flag
    _atom_site_refinement_flags
    _atom_site_occupancy
    _atom_site_symmetry_multiplicity
    _atom_site_disorder_assembly
    _atom_site_disorder_group
    F F1 0.41559(16) 0.37665(19) -0.5044(2) 0.1144(9) Uani d P 0.834(4) 1 A 1
    F F2 0.44559(19) 0.25120(16) -0.3326(4) 0.1179(11) Uani d P 0.834(4) 1 A 1
    F F3 0.53719(16) 0.3931(3) -0.3405(5) 0.1359(12) Uani d P 0.834(4) 1 A 1
    F F1X 0.5096(11) 0.4001(13) -0.4146(18) 0.110(5) Uiso d P 0.166(4) 1 A 2
    F F2X 0.4251(10) 0.2913(17) -0.413(2) 0.137(6) Uiso d P 0.166(4) 1 A 2
    F F3X 0.5187(7) 0.2898(8) -0.2308(12) 0.096(3) Uiso d P 0.166(4) 1 A 2
    F F4 -0.27124(10) 0.35096(15) 0.5827(2) 0.1118(6) Uani d . 1 1 . .
    O O1 0.18686(10) 0.27074(10) -0.0004(2) 0.0756(4) Uani d . 1 1 . .
    O O2 0.15270(8) 0.43444(10) 0.10304(15) 0.0578(3) Uani d . 1 1 . .
    O O3 0.02656(9) 0.56904(9) 0.18644(16) 0.0623(3) Uani d . 1 1 . .
    C C1 -0.11779(12) 0.51838(14) 0.3751(2) 0.0522(4) Uani d . 1 1 . .
    H H1A -0.1071 0.5922 0.3543 0.063 Uiso calc R 1 1 . .
    C C2 -0.18848(13) 0.48938(17) 0.4648(2) 0.0628(5) Uani d . 1 1 . .
    H H2A -0.2257 0.5427 0.5050 0.075 Uiso calc R 1 1 . .
    C C3 -0.20243(14) 0.38007(19) 0.4931(3) 0.0707(5) Uani d . 1 1 . .
    C C4 -0.14948(14) 0.29857(17) 0.4363(3) 0.0720(5) Uani d . 1 1 . .
    H H4A -0.1609 0.2250 0.4577 0.086 Uiso calc R 1 1 . .
    C C5 -0.07894(13) 0.32825(14) 0.3467(2) 0.0577(4) Uani d . 1 1 . .
    H H5A -0.0423 0.2741 0.3071 0.069 Uiso calc R 1 1 . .
    C C6 -0.06199(11) 0.43833(12) 0.31499(18) 0.0447(3) Uani d . 1 1 . .
    C C7 0.01478(11) 0.47363(12) 0.22220(19) 0.0458(3) Uani d . 1 1 . .
    C C8 0.07752(12) 0.38408(13) 0.1730(2) 0.0523(4) Uani d . 1 1 . .
    H H8A 0.0994 0.3408 0.2696 0.063 Uiso calc R 1 1 . .
    H H8B 0.0451 0.3356 0.0921 0.063 Uiso calc R 1 1 . .
    C C9 0.20286(12) 0.36718(13) 0.0189(2) 0.0520(4) Uani d . 1 1 . .
    C C10 0.27900(11) 0.42548(13) -0.0491(2) 0.0502(4) Uani d . 1 1 . .
    C C11 0.30026(13) 0.53430(15) -0.0112(3) 0.0658(5) Uani d . 1 1 . .
    H H11A 0.2676 0.5727 0.0624 0.079 Uiso calc R 1 1 . .
    C C12 0.36985(16) 0.58564(18) -0.0826(3) 0.0818(7) Uani d . 1 1 . .
    H H12A 0.3833 0.6589 -0.0581 0.098 Uiso calc R 1 1 . .
    C C13 0.41962(15) 0.52905(18) -0.1900(3) 0.0753(6) Uani d . 1 1 . .
    H H13A 0.4665 0.5639 -0.2379 0.090 Uiso calc R 1 1 . .
    C C14 0.39943(13) 0.42070(16) -0.2259(2) 0.0604(4) Uani d . 1 1 A .
    C C15 0.32944(12) 0.36853(14) -0.1566(2) 0.0550(4) Uani d . 1 1 . .
    H H15A 0.3161 0.2953 -0.1820 0.066 Uiso calc R 1 1 . .
    C C16 0.45169(18) 0.3601(2) -0.3439(4) 0.0866(7) Uani d . 1 1 . .
loop_
    _atom_site_aniso_label
    _atom_site_aniso_U_11
    _atom_site_aniso_U_22
    _atom_site_aniso_U_33
    _atom_site_aniso_U_12
    _atom_site_aniso_U_13
    _atom_site_aniso_U_23
    F1 0.153(2) 0.1219(18) 0.0750(12) 0.0103(13) 0.0431(12) -0.0150(11)
    F2 0.162(2) 0.0723(12) 0.1333(19) 0.0433(13) 0.0827(18) 0.0078(12)
    F3 0.0656(13) 0.194(3) 0.156(3) -0.0032(14) 0.0486(15) -0.064(2)
    F4 0.0863(10) 0.1217(13) 0.1375(13) -0.0144(9) 0.0607(9) 0.0101(10)
    O1 0.0871(10) 0.0428(7) 0.1035(11) -0.0067(6) 0.0413(8) -0.0073(7)
    O2 0.0601(7) 0.0439(6) 0.0729(8) -0.0040(5) 0.0234(6) -0.0052(5)
    O3 0.0732(8) 0.0360(6) 0.0797(8) -0.0019(5) 0.0170(6) 0.0077(5)
    C1 0.0571(9) 0.0416(8) 0.0576(9) 0.0070(7) 0.0040(7) -0.0007(7)
    C2 0.0567(10) 0.0668(12) 0.0655(10) 0.0109(9) 0.0099(8) -0.0044(9)
    C3 0.0556(11) 0.0800(14) 0.0791(13) -0.0082(10) 0.0185(9) 0.0035(10)
    C4 0.0748(13) 0.0512(10) 0.0933(14) -0.0120(9) 0.0253(11) 0.0056(10)
    C5 0.0640(10) 0.0377(8) 0.0735(11) -0.0022(7) 0.0171(8) -0.0004(7)
    C6 0.0494(8) 0.0350(7) 0.0493(8) 0.0001(6) 0.0033(6) 0.0004(6)
    C7 0.0542(9) 0.0338(7) 0.0491(8) -0.0008(6) 0.0042(6) 0.0008(6)
    C8 0.0580(9) 0.0404(8) 0.0606(9) -0.0023(7) 0.0164(7) 0.0015(7)
    C9 0.0572(9) 0.0425(8) 0.0574(9) 0.0022(7) 0.0117(7) 0.0004(7)
    C10 0.0503(9) 0.0429(8) 0.0581(9) 0.0028(6) 0.0090(7) 0.0009(7)
    C11 0.0630(11) 0.0483(9) 0.0894(13) -0.0005(8) 0.0236(10) -0.0124(9)
    C12 0.0803(14) 0.0515(11) 0.1196(18) -0.0159(10) 0.0387(13) -0.0176(11)
    C13 0.0658(12) 0.0634(12) 0.1012(16) -0.0088(10) 0.0307(11) -0.0018(11)
    C14 0.0562(10) 0.0586(10) 0.0685(11) 0.0035(8) 0.0172(8) -0.0001(8)
    C15 0.0596(10) 0.0446(8) 0.0623(10) 0.0038(7) 0.0129(8) -0.0012(7)
    C16 0.0847(16) 0.0780(16) 0.1050(19) -0.0056(13) 0.0472(14) -0.0146(14)
_geom_special_details
;
All e.s.d.'s (except the e.s.d. in the dihedral angle between two l.s. planes)
are estimated using the full covariance matrix. The cell e.s.d.'s are taken
into account individually in the estimation of e.s.d.'s in distances, angles
and torsion angles; correlations between e.s.d.'s in cell parameters are only
used when they are defined by crystal symmetry. An approximate (isotropic)
treatment of cell e.s.d.'s is used for estimating e.s.d.'s involving l.s.
planes.
;
loop_
    _geom_bond_atom_site_label_1
    _geom_bond_atom_site_label_2
    _geom_bond_site_symmetry_2
    _geom_bond_distance
    _geom_bond_publ_flag
    F1 C16 . 1.368(4) ?
    F2 C16 . 1.331(3) ?
    F3 C16 . 1.323(3) ?
    F1X C16 . 1.182(16) ?
    F2X C16 . 1.059(17) ?
    F3X C16 . 1.537(10) ?
    F4 C3 . 1.355(2) ?
    O1 C9 . 1.203(2) ?
    O2 C9 . 1.336(2) ?
    O2 C8 . 1.4342(19) ?
    O3 C7 . 1.2126(18) ?
    C1 C2 . 1.377(3) ?
    C1 C6 . 1.395(2) ?
    C1 H1A . 0.9300 ?
    C2 C3 . 1.368(3) ?
    C2 H2A . 0.9300 ?
    C3 C4 . 1.371(3) ?
    C4 C5 . 1.377(3) ?
    C4 H4A . 0.9300 ?
    C5 C6 . 1.391(2) ?
    C5 H5A . 0.9300 ?
    C6 C7 . 1.486(2) ?
    C7 C8 . 1.510(2) ?
    C8 H8A . 0.9700 ?
    C8 H8B . 0.9700 ?
    C9 C10 . 1.482(2) ?
    C10 C11 . 1.387(2) ?
    C10 C15 . 1.387(2) ?
    C11 C12 . 1.379(3) ?
    C11 H11A . 0.9300 ?
    C12 C13 . 1.379(3) ?
    C12 H12A . 0.9300 ?
    C13 C14 . 1.375(3) ?
    C13 H13A . 0.9300 ?
    C14 C15 . 1.380(2) ?
    C14 C16 . 1.484(3) ?
    C15 H15A . 0.9300 ?
loop_
    _geom_angle_atom_site_label_1
    _geom_angle_atom_site_label_2
    _geom_angle_atom_site_label_3
    _geom_angle_site_symmetry_1
    _geom_angle_site_symmetry_3
    _geom_angle
    _geom_angle_publ_flag
    C9 O2 C8 . . 115.59(13) ?
    C2 C1 C6 . . 120.80(16) ?
    C2 C1 H1A . . 119.6 ?
    C6 C1 H1A . . 119.6 ?
    C3 C2 C1 . . 118.20(17) ?
    C3 C2 H2A . . 120.9 ?
    C1 C2 H2A . . 120.9 ?
    F4 C3 C2 . . 118.5(2) ?
    F4 C3 C4 . . 118.41(19) ?
    C2 C3 C4 . . 123.04(18) ?
    C3 C4 C5 . . 118.40(18) ?
    C3 C4 H4A . . 120.8 ?
    C5 C4 H4A . . 120.8 ?
    C4 C5 C6 . . 120.66(17) ?
    C4 C5 H5A . . 119.7 ?
    C6 C5 H5A . . 119.7 ?
    C5 C6 C1 . . 118.91(15) ?
    C5 C6 C7 . . 122.18(14) ?
    C1 C6 C7 . . 118.90(14) ?
    O3 C7 C6 . . 122.18(14) ?
    O3 C7 C8 . . 121.35(14) ?
    C6 C7 C8 . . 116.47(12) ?
    O2 C8 C7 . . 108.49(12) ?
    O2 C8 H8A . . 110.0 ?
    C7 C8 H8A . . 110.0 ?
    O2 C8 H8B . . 110.0 ?
    C7 C8 H8B . . 110.0 ?
    H8A C8 H8B . . 108.4 ?
    O1 C9 O2 . . 123.44(16) ?
    O1 C9 C10 . . 124.35(16) ?
    O2 C9 C10 . . 112.20(14) ?
    C11 C10 C15 . . 119.39(16) ?
    C11 C10 C9 . . 122.52(15) ?
    C15 C10 C9 . . 118.08(15) ?
    C12 C11 C10 . . 120.07(17) ?
    C12 C11 H11A . . 120.0 ?
    C10 C11 H11A . . 120.0 ?
    C13 C12 C11 . . 120.44(18) ?
    C13 C12 H12A . . 119.8 ?
    C11 C12 H12A . . 119.8 ?
    C14 C13 C12 . . 119.56(19) ?
    C14 C13 H13A . . 120.2 ?
    C12 C13 H13A . . 120.2 ?
    C13 C14 C15 . . 120.65(18) ?
    C13 C14 C16 . . 119.73(19) ?
    C15 C14 C16 . . 119.59(19) ?
    C14 C15 C10 . . 119.88(16) ?
    C14 C15 H15A . . 120.1 ?
    C10 C15 H15A . . 120.1 ?
    F2X C16 F1X . . 108.5(12) ?
    F2X C16 F3 . . 123.5(9) ?
    F1X C16 F2 . . 120.0(8) ?
    F3 C16 F2 . . 111.8(3) ?
    F2X C16 F1 . . 61.8(11) ?
    F1X C16 F1 . . 73.2(7) ?
    F3 C16 F1 . . 104.7(3) ?
    F2 C16 F1 . . 100.9(3) ?
    F2X C16 C14 . . 122.9(9) ?
    F1X C16 C14 . . 123.9(8) ?
    F3 C16 C14 . . 113.3(2) ?
    F2 C16 C14 . . 114.0(2) ?
    F1 C16 C14 . . 111.1(2) ?
    F2X C16 F3X . . 93.2(11) ?
    F1X C16 F3X . . 93.6(8) ?
    F3 C16 F3X . . 66.5(4) ?
    F2 C16 F3X . . 56.6(4) ?
    F1 C16 F3X . . 144.3(4) ?
    C14 C16 F3X . . 103.9(4) ?
loop_
    _geom_torsion_atom_site_label_1
    _geom_torsion_atom_site_label_2
    _geom_torsion_atom_site_label_3
    _geom_torsion_atom_site_label_4
    _geom_torsion_site_symmetry_1
    _geom_torsion_site_symmetry_2
    _geom_torsion_site_symmetry_3
    _geom_torsion_site_symmetry_4
    _geom_torsion
    _geom_torsion_publ_flag
    C6 C1 C2 C3 . . . . 0.0(3) ?
    C1 C2 C3 F4 . . . . 179.32(18) ?
    C1 C2 C3 C4 . . . . -0.1(3) ?
    F4 C3 C4 C5 . . . . -179.30(19) ?
    C2 C3 C4 C5 . . . . 0.1(3) ?
    C3 C4 C5 C6 . . . . 0.0(3) ?
    C4 C5 C6 C1 . . . . -0.1(3) ?
    C4 C5 C6 C7 . . . . 178.56(17) ?
    C2 C1 C6 C5 . . . . 0.2(2) ?
    C2 C1 C6 C7 . . . . -178.58(15) ?
    C5 C6 C7 O3 . . . . 175.79(16) ?
    C1 C6 C7 O3 . . . . -5.5(2) ?
    C5 C6 C7 C8 . . . . -3.7(2) ?
    C1 C6 C7 C8 . . . . 174.96(14) ?
    C9 O2 C8 C7 . . . . -165.10(14) ?
    O3 C7 C8 O2 . . . . 7.2(2) ?
    C6 C7 C8 O2 . . . . -173.24(13) ?
    C8 O2 C9 O1 . . . . 0.9(3) ?
    C8 O2 C9 C10 . . . . -179.97(14) ?
    O1 C9 C10 C11 . . . . -173.9(2) ?
    O2 C9 C10 C11 . . . . 7.0(2) ?
    O1 C9 C10 C15 . . . . 7.2(3) ?
    O2 C9 C10 C15 . . . . -171.99(15) ?
    C15 C10 C11 C12 . . . . 1.2(3) ?
    C9 C10 C11 C12 . . . . -177.7(2) ?
    C10 C11 C12 C13 . . . . -0.9(4) ?
    C11 C12 C13 C14 . . . . 0.0(4) ?
    C12 C13 C14 C15 . . . . 0.6(3) ?
    C12 C13 C14 C16 . . . . 178.9(2) ?
    C13 C14 C15 C10 . . . . -0.3(3) ?
    C16 C14 C15 C10 . . . . -178.6(2) ?
    C11 C10 C15 C14 . . . . -0.6(3) ?
    C9 C10 C15 C14 . . . . 178.38(16) ?
    C13 C14 C16 F2X . . . . -154.8(13) ?
    C15 C14 C16 F2X . . . . 23.5(14) ?
    C13 C14 C16 F1X . . . . -2.1(9) ?
    C15 C14 C16 F1X . . . . 176.3(9) ?
    C13 C14 C16 F3 . . . . 32.0(4) ?
    C15 C14 C16 F3 . . . . -149.7(3) ?
    C13 C14 C16 F2 . . . . 161.3(3) ?
    C15 C14 C16 F2 . . . . -20.3(4) ?
    C13 C14 C16 F1 . . . . -85.5(3) ?
    C15 C14 C16 F1 . . . . 92.9(3) ?
    C13 C14 C16 F3X . . . . 102.0(5) ?
    C15 C14 C16 F3X . . . . -79.6(5) ?
loop_
    _geom_hbond_atom_site_label_D
    _geom_hbond_atom_site_label_H
    _geom_hbond_atom_site_label_A
    _geom_hbond_site_symmetry_A
    _geom_hbond_distance_DH
    _geom_hbond_distance_HA
    _geom_hbond_distance_DA
    _geom_hbond_angle_DHA
    _geom_hbond_publ_flag
    C5 H5A O3 2_545 0.93 2.50 3.263(2) 139 yes
    C8 H8A O1 4_566 0.97 2.55 3.502(2) 169 yes
