# Supplementary material for: 2-(4-Fluoro­phen­yl)-2-oxoethyl 3-(trifluoro­meth­yl)benzoate
Source: Acta Crystallogr Sect E Struct Rep Online. 2011 Oct 5;67(Pt 11):o2836. doi: 10.1107/S160053681103947X (PMC3247575; doi:10.1107/S160053681103947X)
Supplement: Supplementary file 2 [file e-67-o2836-Isup2.hkl]

# 
# h,k,l, Fc-squared, Fo-squared, sigma(Fo-squared) and status flag 
# 
data_I
_shelx_title ' cr41a_0m in P2(1)/c (RT)' 
_shelx_refln_list_code          4 
_shelx_F_calc_maximum      164.68 
_exptl_crystal_F_000       664.00 
_reflns_d_resolution_high  0.6778 
 
loop_ 
 _symmetry_equiv_pos_as_xyz 
 'x, y, z' 
 '-x, y+1/2, -z+1/2' 
 '-x, -y, -z' 
 'x, -y-1/2, z-1/2' 
 
_cell_length_a    14.7694 
_cell_length_b    12.1602 
_cell_length_c     8.0929 
_cell_angle_alpha  90.000 
_cell_angle_beta   95.886 
_cell_angle_gamma  90.000 
 
_shelx_F_squared_multiplier     1.000 
 
loop_ 
 _refln_index_h 
 _refln_index_k 
 _refln_index_l 
 _refln_F_squared_calc 
 _refln_F_squared_meas 
 _refln_F_squared_sigma 
 _refln_observed_status 
   1   0   0       25.29       21.56      0.56 o 
   2   0   0      839.40      834.67     12.24 o 
   3   0   0     2694.09     2763.64     40.36 o 
   4   0   0        9.76        9.81      0.64 o 
   5   0   0     1181.87     1141.23     17.00 o 
   6   0   0       41.37       46.42      1.48 o 
   7   0   0     1328.02     1342.49     20.14 o 
   8   0   0     1990.05     2115.50     31.40 o 
   9   0   0      237.53      254.30      6.04 o 
  10   0   0       58.95       81.88      2.34 o 
  11   0   0      293.85      298.91      5.63 o 
  12   0   0       42.66       45.07      1.95 o 
  13   0   0        0.60        0.75      1.00 o 
  14   0   0       20.18       30.47      1.87 o 
  15   0   0      165.55      170.91      4.21 o 
  16   0   0        6.47        7.22      2.47 o 
  17   0   0        7.73        7.01      1.76 o 
  18   0   0        6.30        6.78      1.81 o 
  19   0   0        0.72        0.71      2.89 o 
  20   0   0        0.19       -2.95      3.12 o 
  21   0   0        0.61       -0.03      1.65 o 
   1   1   0      678.95      645.68      9.51 o 
   2   1   0     1221.49     1038.20     27.59 o 
   3   1   0      896.39      808.09      9.35 o 
   4   1   0     3798.22     3745.69     38.87 o 
   5   1   0      113.31      118.37      1.63 o 
   6   1   0        2.57        2.42      0.32 o 
   7   1   0      140.97      133.06      1.99 o 
   8   1   0       32.56       32.59      1.40 o 
   9   1   0      759.08      763.28      8.56 o 
  10   1   0      188.59      213.06      3.01 o 
  11   1   0       11.95       15.12      1.05 o 
  12   1   0       16.23       14.76      0.90 o 
  13   1   0       12.81       16.46      0.97 o 
  14   1   0        1.48        1.00      1.00 o 
  15   1   0        8.89        9.25      1.29 o 
  16   1   0        1.23       -0.73      0.73 o 
  17   1   0        3.61        0.59      1.06 o 
  18   1   0        0.74       -0.81      0.99 o 
  19   1   0        1.18        0.84      1.11 o 
  20   1   0        1.32        0.31      1.42 o 
  21   1   0        0.02       -1.10      1.10 o 
   0   2   0     6823.55     6266.57    114.22 o 
   1   2   0     1690.89     1635.18     19.11 o 
   2   2   0      285.77      301.84      4.02 o 
   3   2   0     3223.73     3383.35     42.36 o 
   4   2   0        1.37        3.83      0.43 o 
   5   2   0       64.34       72.87      1.46 o 
   6   2   0       16.28        7.55      0.56 o 
   7   2   0      432.42      457.24      5.85 o 
   8   2   0      222.43      233.58      3.41 o 
   9   2   0       18.73       23.73      1.00 o 
  10   2   0      133.71      154.74      2.69 o 
  11   2   0       48.62       55.02      1.57 o 
  12   2   0       26.79       29.12      1.32 o 
  13   2   0        2.44        2.81      0.72 o 
  14   2   0        1.57        1.68      0.76 o 
  15   2   0        0.13        1.96      0.80 o 
  16   2   0        0.06       -0.73      0.77 o 
  17   2   0       16.63       18.91      1.61 o 
  18   2   0        0.02       -0.96      0.96 o 
  19   2   0        0.00       -0.98      1.02 o 
  20   2   0        0.22       -1.01      1.01 o 
  21   2   0        0.43       -1.49      1.90 o 
   1   3   0        5.73        5.45      0.43 o 
   2   3   0     1001.66      858.32      8.48 o 
   3   3   0       21.62       26.08      0.70 o 
   4   3   0      140.79      119.13      2.24 o 
   5   3   0     2333.05     2311.33     29.15 o 
   6   3   0      518.37      557.28      6.18 o 
   7   3   0     1493.66     1504.95     15.90 o 
   8   3   0      281.21      323.71      5.02 o 
   9   3   0        3.75        2.57      0.51 o 
  10   3   0       33.72       38.04      2.55 o 
  11   3   0      152.30      150.03      2.74 o 
  12   3   0      103.58      109.81      2.35 o 
  13   3   0       25.45       26.58      1.76 o 
  14   3   0        1.50        1.33      0.75 o 
  15   3   0       52.67       52.61      1.93 o 
  16   3   0       25.54       33.48      1.69 o 
  17   3   0       25.38       31.20      1.71 o 
  18   3   0        0.41       -0.91      0.91 o 
  19   3   0        1.95       -0.35      1.34 o 
  20   3   0        1.69       -1.34      1.34 o 
  21   3   0        0.09       -1.75      1.75 o 
   0   4   0     2178.38     2124.85     38.87 o 
   1   4   0     1354.53     1417.45     16.76 o 
   2   4   0       28.85       23.20      0.67 o 
   3   4   0      710.61      777.43      8.94 o 
   4   4   0       78.57       55.37      1.20 o 
   5   4   0      321.92      283.29      4.15 o 
   6   4   0      747.63      834.73     11.08 o 
   7   4   0      651.37      690.47      8.57 o 
   8   4   0        5.13        9.09      0.50 o 
   9   4   0       13.49       11.16      0.86 o 
  10   4   0       23.83       22.57      1.20 o 
  11   4   0       32.91       34.07      1.28 o 
  12   4   0        3.08        4.98      0.72 o 
  13   4   0       25.79       37.60      1.49 o 
  14   4   0        7.57        4.90      0.87 o 
  15   4   0       66.39       71.06      2.76 o 
  16   4   0       35.77       44.45      3.51 o 
  17   4   0       42.28       39.04      2.19 o 
  18   4   0        0.57        0.28      1.20 o 
  19   4   0        0.27       -1.08      1.63 o 
  20   4   0        0.05       -0.96      2.00 o 
  21   4   0        0.28       -2.85      3.89 o 
   1   5   0      423.85      426.90      5.94 o 
   2   5   0      808.18      782.08      9.56 o 
   3   5   0      744.53      785.54     10.96 o 
   4   5   0      853.35      929.69      9.99 o 
   5   5   0      126.56      119.84      1.98 o 
   6   5   0      634.84      723.73      9.78 o 
   7   5   0      241.79      231.11      3.72 o 
   8   5   0      114.50      105.69      2.18 o 
   9   5   0       67.63       70.81      1.79 o 
  10   5   0      182.55      180.65      3.09 o 
  11   5   0        0.00       -0.15      0.55 o 
  12   5   0       45.98       47.31      1.83 o 
  13   5   0        5.85        3.07      0.77 o 
  14   5   0        0.29       -0.13      0.78 o 
  15   5   0       13.56       12.42      1.96 o 
  16   5   0        4.24        2.51      1.21 o 
  17   5   0        8.13        8.39      1.34 o 
  18   5   0        0.20       -1.26      1.26 o 
  19   5   0        0.52       -2.80      2.80 o 
  20   5   0        0.01        0.26      1.95 o 
   0   6   0     1565.47     1683.61     26.12 o 
   1   6   0      222.78      235.98      3.55 o 
   2   6   0      413.04      419.66      6.23 o 
   3   6   0        4.47        0.85      0.26 o 
   4   6   0        0.72        0.10      0.29 o 
   5   6   0      362.62      354.72      4.22 o 
   6   6   0       50.08       54.31      1.12 o 
   7   6   0        3.80        1.61      0.34 o 
   8   6   0        0.28        0.97      0.44 o 
   9   6   0      193.81      207.38      3.66 o 
  10   6   0       60.33       62.30      1.71 o 
  11   6   0        3.82        7.70      1.02 o 
  12   6   0       24.00       21.27      2.11 o 
  13   6   0       13.50       12.10      1.28 o 
  14   6   0        1.52        0.91      0.84 o 
  15   6   0        0.00       -0.71      0.86 o 
  16   6   0       16.83       18.99      1.68 o 
  17   6   0        0.37        0.38      1.00 o 
  18   6   0        2.33        0.71      2.10 o 
  19   6   0        0.11        0.67      1.78 o 
  20   6   0        0.26       -2.37      2.90 o 
   1   7   0     1049.30     1223.10     14.84 o 
   2   7   0       51.03       51.53      1.35 o 
   3   7   0      291.42      334.66      4.18 o 
   4   7   0        7.60        7.71      0.63 o 
   5   7   0      303.19      297.07      4.14 o 
   6   7   0        1.55        2.27      0.45 o 
   7   7   0       14.81       13.57      1.14 o 
   8   7   0       10.27        9.57      1.37 o 
   9   7   0      602.56      579.14      8.88 o 
  10   7   0       54.18       59.66      2.11 o 
  11   7   0      116.96      106.88      2.86 o 
  12   7   0       16.83       13.80      1.32 o 
  13   7   0        0.06       -0.44      0.80 o 
  14   7   0        2.00        2.17      0.97 o 
  15   7   0        1.48       -0.92      0.92 o 
  16   7   0        1.45        2.55      1.10 o 
  17   7   0        1.96        0.94      2.83 o 
  18   7   0        0.09       -0.51      1.72 o 
  19   7   0        0.71       -1.95      2.99 o 
   0   8   0       66.20       54.22      2.13 o 
   1   8   0      709.34      699.83      9.23 o 
   2   8   0       92.17       93.95      2.85 o 
   3   8   0      385.93      397.07      6.36 o 
   4   8   0       17.89       15.86      1.23 o 
   5   8   0       71.81       72.15      2.33 o 
   6   8   0        0.87        1.14      0.64 o 
   7   8   0      112.75      129.18      2.96 o 
   8   8   0      226.59      206.77      4.47 o 
   9   8   0      504.54      466.98      7.56 o 
  10   8   0      107.22      121.89      3.51 o 
  11   8   0       53.39       45.42      2.23 o 
  12   8   0        5.80        3.45      0.98 o 
  13   8   0       58.51       56.80      2.29 o 
  14   8   0        9.11       10.12      1.36 o 
  15   8   0       12.44       10.28      1.40 o 
  16   8   0       17.20       17.81      1.94 o 
  17   8   0        0.42       -2.37      2.47 o 
  18   8   0        1.72        1.99      1.39 o 
  19   8   0        0.40        2.25      2.12 o 
   1   9   0       29.92       26.01      1.15 o 
   2   9   0      101.03       73.03      2.06 o 
   3   9   0      513.48      500.59     14.72 o 
   4   9   0        1.80        4.82      0.92 o 
   5   9   0       10.20       10.09      0.99 o 
   6   9   0       97.59       86.87      2.38 o 
   7   9   0      156.41      157.93      3.48 o 
   8   9   0      185.42      195.27      4.02 o 
   9   9   0      108.49      106.93      2.88 o 
  10   9   0       53.87       48.25      2.09 o 
  11   9   0        2.44        2.02      0.93 o 
  12   9   0       13.21       12.82      1.37 o 
  13   9   0        1.18        1.27      0.89 o 
  14   9   0        9.59        9.02      1.47 o 
  15   9   0        2.14        2.45      1.34 o 
  16   9   0       10.65       13.34      1.88 o 
  17   9   0        4.88        5.28      1.57 o 
  18   9   0        0.04       -0.18      3.66 o 
   0  10   0      164.90      158.65      5.16 o 
   1  10   0        0.32        0.70      0.77 o 
   2  10   0        4.12        6.56      0.78 o 
   3  10   0       25.55       28.04      1.33 o 
   4  10   0       92.03      101.81      2.57 o 
   5  10   0        0.39        0.44      0.73 o 
   6  10   0        8.70        8.90      1.06 o 
   7  10   0       18.38       17.45      1.38 o 
   8  10   0       62.13       65.27      2.24 o 
   9  10   0        0.27       -0.05      0.81 o 
  10  10   0        1.64       -0.04      0.87 o 
  11  10   0        0.82        1.59      0.94 o 
  12  10   0        0.85        0.87      1.33 o 
  13  10   0        0.04        0.98      1.18 o 
  14  10   0        0.03        1.69      1.74 o 
  15  10   0        0.36        1.06      1.28 o 
  16  10   0        0.13       -1.24      1.24 o 
  17  10   0        0.18       -0.29      1.34 o 
   1  11   0       44.42       32.60      2.00 o 
   2  11   0       78.47       68.04      2.36 o 
   3  11   0      141.18      125.89      2.88 o 
   4  11   0      543.07      509.33      8.08 o 
   5  11   0      105.57      105.91      2.80 o 
   6  11   0      161.32      155.84      3.51 o 
   7  11   0        5.45        4.83      1.01 o 
   8  11   0       35.81       36.73      1.91 o 
   9  11   0        8.27       10.48      1.37 o 
  10  11   0        4.55        3.24      1.01 o 
  11  11   0        1.76        2.73      1.02 o 
  12  11   0        5.72        4.81      2.22 o 
  13  11   0       10.34       15.04      1.81 o 
  14  11   0        1.52        1.29      1.25 o 
  15  11   0        1.42        1.88      1.56 o 
  16  11   0        2.09        2.58      1.53 o 
  17  11   0        5.87        7.37      1.94 o 
   0  12   0        0.03        0.54      1.23 o 
   1  12   0        1.16        3.42      0.98 o 
   2  12   0       20.46       17.14      1.33 o 
   3  12   0        2.46       -0.71      0.71 o 
   4  12   0        1.19        0.65      0.87 o 
   5  12   0        1.62        2.32      1.02 o 
   6  12   0       24.17       20.92      2.73 o 
   7  12   0        0.66       -0.08      0.85 o 
   8  12   0       23.99       21.70      1.65 o 
   9  12   0       25.47       24.91      1.93 o 
  10  12   0        3.38        5.41      1.33 o 
  11  12   0       14.97       16.08      1.82 o 
  12  12   0        0.94       -0.07      1.23 o 
  13  12   0        0.29        1.74      1.23 o 
  14  12   0        1.57        3.47      1.46 o 
  15  12   0        0.98       -0.59      1.26 o 
  16  12   0        0.03        0.33      1.49 o 
   1  13   0       41.83       36.36      2.01 o 
   2  13   0       18.37       17.92      1.41 o 
   3  13   0       23.53       21.11      1.62 o 
   4  13   0       16.73       14.89      1.46 o 
   5  13   0       33.05       33.36      2.00 o 
   6  13   0        0.00       -0.28      1.92 o 
   7  13   0        1.96        1.35      1.76 o 
   8  13   0       19.10       22.78      2.04 o 
   9  13   0       36.20       35.28      3.10 o 
  10  13   0       10.23       13.38      1.72 o 
  11  13   0        8.23        5.81      1.46 o 
  12  13   0        0.26        1.14      1.32 o 
  13  13   0        0.01        0.45      1.18 o 
  14  13   0        0.08        1.86      1.40 o 
   0  14   0       41.43       35.42      3.55 o 
   1  14   0        3.40        4.02      1.02 o 
   2  14   0       14.53       13.85      1.34 o 
   3  14   0        4.19        7.18      1.94 o 
   4  14   0        0.06        0.21      0.91 o 
   5  14   0       13.41       13.68      1.49 o 
   6  14   0       23.77       27.94      2.45 o 
   7  14   0        5.34        4.85      1.43 o 
   8  14   0        1.39        3.05      1.64 o 
   9  14   0       18.73       19.13      2.60 o 
  10  14   0        6.77       10.19      2.16 o 
  11  14   0        1.61        6.22      2.59 o 
  12  14   0        4.00        8.69      4.34 o 
  13  14   0        2.52        2.53      1.92 o 
   1  15   0        1.84        1.70      1.19 o 
   2  15   0        7.02        5.86      1.20 o 
   3  15   0        0.46       -0.29      1.61 o 
   4  15   0        0.88        3.77      1.14 o 
   5  15   0        0.26        1.24      1.00 o 
   6  15   0        0.97        1.07      1.56 o 
   7  15   0        0.22        2.55      1.73 o 
   8  15   0        3.78        5.07      1.94 o 
   9  15   0        0.05        1.19      1.74 o 
  10  15   0        0.08        1.30      4.97 o 
  11  15   0        3.23        3.33      1.86 o 
   0  16   0       18.18       22.10      2.49 o 
   1  16   0       11.57       17.72      2.19 o 
   2  16   0        0.17        1.32      1.10 o 
   3  16   0        3.06        4.46      1.18 o 
   4  16   0        0.10        1.96      1.61 o 
   5  16   0        0.26       -1.38      1.38 o 
   6  16   0        0.16        0.52      1.92 o 
   7  16   0        4.82        7.21      3.09 o 
   8  16   0       12.02       16.25      3.99 o 
   9  16   0        2.65        3.01      2.16 o 
   1  17   0       13.09       19.32      3.28 o 
   2  17   0        1.64        4.29      3.12 o 
   3  17   0        0.15        2.96      1.84 o 
   4  17   0        0.27        1.44      3.74 o 
   5  17   0        0.84        5.86      2.85 o 
   6  17   0       12.29       17.89      2.62 o 
 -21   1   1        0.18       -0.73      1.41 o 
 -20   1   1        0.00       -1.05      1.05 o 
 -19   1   1        0.68       -0.02      1.10 o 
 -18   1   1        1.32        0.87      1.03 o 
 -17   1   1        1.33        0.48      0.97 o 
 -16   1   1        0.05       -0.75      0.87 o 
 -15   1   1        0.18       -0.81      0.81 o 
 -14   1   1      298.99      293.79      4.63 o 
 -13   1   1      163.13      168.76      2.76 o 
 -12   1   1       76.49       72.16      1.62 o 
 -11   1   1        1.65        3.32      0.43 o 
 -10   1   1        3.80        7.27      0.50 o 
  -9   1   1      328.57      353.97      3.92 o 
  -8   1   1      224.68      238.09      2.56 o 
  -7   1   1     1940.45     2089.26     18.62 o 
  -6   1   1      717.80      685.59      6.68 o 
  -5   1   1      214.49      197.53      2.24 o 
  -4   1   1        1.79        0.59      0.15 o 
  -3   1   1     1004.75     1015.71     10.38 o 
  -2   1   1      357.61      335.18      4.41 o 
  -1   1   1      760.02      737.65      9.58 o 
   0   1   1       22.79       27.98      0.46 o 
   1   1   1     1549.50     1502.86     15.61 o 
   2   1   1     5681.66     5284.01     61.67 o 
   3   1   1     9695.00     9256.96    105.42 o 
   4   1   1      243.09      198.30      2.66 o 
   5   1   1      463.38      461.96      9.74 o 
   6   1   1      448.21      471.38      5.36 o 
   7   1   1      178.52      183.06      2.51 o 
   8   1   1       20.83       19.32      0.90 o 
   9   1   1     1281.10     1334.37     14.42 o 
  10   1   1        0.43        2.09      0.54 o 
  11   1   1      116.70      114.87      2.81 o 
  12   1   1       20.16       18.76      1.02 o 
  13   1   1        0.35        0.91      0.60 o 
  14   1   1       24.12       22.17      1.19 o 
  15   1   1      112.46      130.17      3.47 o 
  16   1   1       64.66       64.08      2.11 o 
  17   1   1       14.90       16.25      1.45 o 
  18   1   1        0.30       -0.78      1.06 o 
  19   1   1        1.83       -0.37      1.27 o 
  20   1   1        0.06       -0.64      1.19 o 
  21   1   1        0.09        0.38      1.27 o 
 -21   2   1        0.39       -1.33      1.33 o 
 -20   2   1        0.14       -1.24      1.24 o 
 -19   2   1        2.15       -0.89      1.03 o 
 -18   2   1        0.25       -0.64      0.91 o 
 -17   2   1        5.43        5.81      1.15 o 
 -16   2   1       27.14       23.02      1.75 o 
 -15   2   1       94.74      101.36      2.71 o 
 -14   2   1      544.51      543.13      7.51 o 
 -13   2   1      101.00      118.13      2.52 o 
 -12   2   1      112.30      111.03      3.01 o 
 -11   2   1        1.25        1.09      0.53 o 
 -10   2   1      498.23      493.40      5.81 o 
  -9   2   1       50.24       45.45      1.31 o 
  -8   2   1       18.74       19.80      0.72 o 
  -7   2   1     2330.23     2568.73     28.76 o 
  -6   2   1       83.51       87.12      1.30 o 
  -5   2   1        7.54        8.16      0.52 o 
  -4   2   1     2523.39     2607.15     26.82 o 
  -3   2   1     2491.48     2476.59     31.97 o 
  -2   2   1     7141.37     7010.82    152.26 o 
  -1   2   1        1.09       -0.13      0.13 o 
   0   2   1      694.10      702.88      6.90 o 
   1   2   1    27120.82    25176.86    322.93 o 
   2   2   1     6025.90     5793.96     56.10 o 
   3   2   1     4297.32     4553.78     58.81 o 
   4   2   1     1639.74     1527.55     19.94 o 
   5   2   1       39.36       30.26      0.94 o 
   6   2   1      327.77      324.87      4.83 o 
   7   2   1        7.22       10.57      0.79 o 
   8   2   1      165.50      164.21      2.67 o 
   9   2   1      340.25      370.44      5.10 o 
  10   2   1      267.94      255.37      3.90 o 
  11   2   1        1.73        2.91      0.80 o 
  12   2   1       58.83       72.28      1.92 o 
  13   2   1        6.17        6.12      1.06 o 
  14   2   1       18.70       19.28      1.24 o 
  15   2   1       10.47       16.68      1.27 o 
  16   2   1      129.98      135.62      3.70 o 
  17   2   1        0.70        0.59      0.87 o 
  18   2   1       14.17       16.31      1.41 o 
  19   2   1        0.47       -1.16      1.57 o 
  20   2   1        0.02       -1.52      1.52 o 
  21   2   1        0.14       -2.11      2.11 o 
 -21   3   1        0.07       -0.44      2.40 o 
 -20   3   1        0.02       -1.45      1.45 o 
 -19   3   1        1.35        0.11      1.25 o 
 -18   3   1        0.95       -0.19      1.27 o 
 -17   3   1        5.08        2.59      1.08 o 
 -16   3   1        0.11        1.37      0.97 o 
 -15   3   1        0.21        0.28      0.72 o 
 -14   3   1      235.83      247.86      4.18 o 
 -13   3   1      134.30      142.59      2.84 o 
 -12   3   1        0.36       -0.52      0.52 o 
 -11   3   1        0.67        0.71      0.79 o 
 -10   3   1        0.12       -0.31      0.31 o 
  -9   3   1       13.44       18.04      0.85 o 
  -8   3   1       26.55       25.26      0.98 o 
  -7   3   1     3944.30     3831.29     51.19 o 
  -6   3   1      136.76      117.19      1.86 o 
  -5   3   1     1214.48     1336.86     21.14 o 
  -3   3   1      363.84      325.96      4.60 o 
  -2   3   1      115.98      123.77      2.45 o 
  -1   3   1     2010.57     2050.12     26.49 o 
   0   3   1     1930.95     1936.32     22.06 o 
   1   3   1      659.04      677.13      7.97 o 
   2   3   1      168.83      133.84      1.76 o 
   3   3   1      285.72      359.07      5.08 o 
   4   3   1       11.79        5.54      0.47 o 
   5   3   1       18.89       14.36      0.72 o 
   6   3   1      903.27      966.71     11.57 o 
   7   3   1      200.36      233.77      3.40 o 
   8   3   1       21.34       20.60      0.92 o 
   9   3   1      314.45      344.66      5.44 o 
  10   3   1      165.63      160.33      3.29 o 
  11   3   1        1.24        2.15      0.59 o 
  12   3   1        1.71        2.94      0.85 o 
  13   3   1        6.88        7.35      0.87 o 
  14   3   1        3.92        2.81      0.78 o 
  15   3   1       24.04       26.03      1.49 o 
  16   3   1       73.09       84.08      2.42 o 
  17   3   1        2.42        4.31      1.02 o 
  18   3   1        0.28       -0.71      1.52 o 
  19   3   1        0.17       -3.64      3.84 o 
  20   3   1        1.25       -1.68      2.79 o 
  21   3   1        0.40       -1.57      3.33 o 
 -21   4   1        0.02       -0.50      1.87 o 
 -20   4   1        0.00       -1.34      1.34 o 
 -19   4   1        3.96        3.40      1.54 o 
 -18   4   1        0.06       -1.39      2.15 o 
 -17   4   1       24.56       21.52      2.12 o 
 -16   4   1        5.50        5.74      1.17 o 
 -15   4   1        2.43        0.98      0.91 o 
 -14   4   1       66.66       61.37      2.99 o 
 -13   4   1       22.48       25.80      1.36 o 
 -12   4   1       75.45       70.15      1.87 o 
 -11   4   1       25.01       29.08      1.24 o 
 -10   4   1       33.09       41.31      3.40 o 
  -9   4   1       52.86       52.90      1.32 o 
  -8   4   1       25.74       35.13      0.93 o 
  -7   4   1       12.38       13.30      0.61 o 
  -6   4   1      323.01      337.76      4.49 o 
  -5   4   1       43.77       40.18      0.96 o 
  -4   4   1      260.08      257.05      3.84 o 
  -2   4   1      114.74      110.03      2.34 o 
  -1   4   1       85.27       94.22      1.45 o 
   0   4   1       34.73       26.37      0.89 o 
   1   4   1     1643.80     1605.03     36.55 o 
   2   4   1       84.63       75.13      1.37 o 
   3   4   1       78.77       80.90      1.42 o 
   4   4   1      185.53      159.32      2.95 o 
   5   4   1        0.54        1.08      0.36 o 
   6   4   1        6.50        5.18      0.52 o 
   7   4   1       10.05        9.21      1.04 o 
   8   4   1       42.05       40.20      1.22 o 
   9   4   1        1.13        1.21      0.49 o 
  10   4   1      168.45      158.09      3.18 o 
  11   4   1       13.62       14.08      0.98 o 
  12   4   1        0.00       -0.42      0.55 o 
  13   4   1        0.29        1.12      0.65 o 
  14   4   1        8.09        8.86      1.00 o 
  15   4   1        8.35        9.15      1.06 o 
  16   4   1       25.82       22.58      1.48 o 
  17   4   1        2.09        1.47      1.28 o 
  18   4   1        0.77        1.59      1.33 o 
  19   4   1       10.07       11.75      5.54 o 
  20   4   1        0.06       -3.09      3.97 o 
 -20   5   1        1.65        1.06      1.53 o 
 -19   5   1        3.76        3.78      1.65 o 
 -18   5   1        0.01       -0.86      1.59 o 
 -17   5   1        0.23       -1.23      1.23 o 
 -16   5   1        1.64        0.81      1.14 o 
 -15   5   1        8.93        7.90      1.19 o 
 -14   5   1       16.65       12.58      1.31 o 
 -13   5   1        0.48        0.54      0.75 o 
 -12   5   1        1.59        1.16      0.78 o 
 -11   5   1        0.02       -0.51      0.51 o 
 -10   5   1       85.40       93.01      2.16 o 
  -9   5   1       44.95       49.23      1.92 o 
  -8   5   1       95.86      116.94      1.89 o 
  -7   5   1       62.24       59.25      2.20 o 
  -6   5   1       70.46       67.98      1.38 o 
  -5   5   1        0.14        1.32      0.30 o 
  -4   5   1      670.05      681.66     11.23 o 
  -3   5   1      402.21      406.41      7.04 o 
  -2   5   1      373.86      238.66      7.87 o 
  -1   5   1     1932.22     1960.11     25.48 o 
   0   5   1      479.10      496.56      6.22 o 
   1   5   1      438.68      462.13      4.97 o 
   2   5   1     2387.34     2592.08     32.60 o 
   3   5   1      219.39      203.80      3.11 o 
   4   5   1      242.61      253.84      3.22 o 
   5   5   1      277.02      251.04      3.19 o 
   6   5   1      281.95      293.48      4.11 o 
   7   5   1       34.37       28.14      1.10 o 
   8   5   1      172.70      183.78      3.01 o 
   9   5   1       25.79       31.12      1.21 o 
  10   5   1       14.12       14.29      0.96 o 
  11   5   1       29.15       26.57      1.46 o 
  12   5   1        0.85        1.41      0.66 o 
  13   5   1        0.82       -0.61      0.61 o 
  14   5   1        0.04        0.80      1.12 o 
  15   5   1        0.04        0.31      0.87 o 
  16   5   1        0.01       -0.26      1.11 o 
  17   5   1        8.39       11.26      1.69 o 
  18   5   1        0.61       -0.81      1.24 o 
  19   5   1        0.05       -1.58      1.58 o 
  20   5   1        0.57       -1.81      1.81 o 
 -20   6   1        0.96       -1.38      1.38 o 
 -19   6   1        1.02        0.56      1.40 o 
 -18   6   1        0.17       -1.77      2.72 o 
 -17   6   1        0.80        0.62      1.23 o 
 -16   6   1        1.06        0.14      0.91 o 
 -15   6   1        6.87        4.33      1.19 o 
 -14   6   1        1.48        0.53      0.85 o 
 -13   6   1        1.28        1.27      0.85 o 
 -12   6   1       29.91       31.85      1.76 o 
 -11   6   1      117.62      113.37      3.11 o 
 -10   6   1        9.56        8.17      1.00 o 
  -9   6   1       38.36       29.64      1.21 o 
  -8   6   1      477.01      486.00      7.50 o 
  -7   6   1      178.83      170.67      2.73 o 
  -6   6   1       28.07       34.25      1.33 o 
  -5   6   1      397.92      420.76      6.41 o 
  -4   6   1      623.96      612.40     10.33 o 
  -3   6   1      384.63      375.19      6.69 o 
  -2   6   1       60.82       68.66      1.71 o 
  -1   6   1       23.63       14.32      1.03 o 
   0   6   1      760.02      805.28      9.88 o 
   1   6   1      341.99      352.63      4.27 o 
   2   6   1      173.75      211.30      2.82 o 
   3   6   1      421.53      446.47      5.31 o 
   4   6   1      365.51      383.12      4.86 o 
   5   6   1       59.21       53.72      1.95 o 
   6   6   1       35.29       37.34      1.22 o 
   7   6   1      142.38      127.14      2.32 o 
   8   6   1       53.77       61.21      1.59 o 
   9   6   1       83.09       84.07      1.94 o 
  10   6   1      137.17      141.74      2.73 o 
  11   6   1      150.92      150.72      3.56 o 
  12   6   1        2.22        0.88      0.84 o 
  13   6   1       10.12        9.94      1.18 o 
  14   6   1       14.34       15.13      1.43 o 
  15   6   1        8.22        8.73      2.60 o 
  16   6   1        0.20        0.65      1.13 o 
  17   6   1        0.25       -0.85      1.15 o 
  18   6   1        2.79        0.18      1.30 o 
  19   6   1        2.22        0.27      2.13 o 
  20   6   1        0.04       -3.58      3.58 o 
 -19   7   1        2.34        1.40      2.27 o 
 -18   7   1        1.55        0.88      1.50 o 
 -17   7   1        0.12       -0.95      0.95 o 
 -16   7   1        1.18        0.19      0.97 o 
 -15   7   1        2.45        3.66      1.09 o 
 -14   7   1        1.39        0.57      0.88 o 
 -13   7   1        4.05        4.10      1.04 o 
 -12   7   1        2.84        2.11      0.88 o 
 -11   7   1      112.96      106.37      2.85 o 
 -10   7   1      227.87      219.09      5.19 o 
  -9   7   1       42.60       44.69      1.84 o 
  -8   7   1        0.38        0.91      0.72 o 
  -7   7   1      863.19      845.21     12.11 o 
  -6   7   1       22.50       25.17      1.28 o 
  -5   7   1        4.42        1.98      0.62 o 
  -4   7   1       52.04       56.57      3.06 o 
  -3   7   1       22.03       32.57      1.45 o 
  -2   7   1       92.52       95.08      2.16 o 
  -1   7   1        1.31        2.04      0.38 o 
   0   7   1     1816.08     1990.38     24.37 o 
   1   7   1        4.38        5.91      0.47 o 
   2   7   1      541.21      611.77      7.92 o 
   3   7   1      105.75      117.57      1.92 o 
   4   7   1       32.43       33.57      0.99 o 
   5   7   1      241.93      218.62      3.46 o 
   6   7   1       52.18       49.21      1.60 o 
   7   7   1        0.43        0.26      0.37 o 
   8   7   1       16.19       17.61      0.87 o 
   9   7   1      279.66      271.22      4.92 o 
  10   7   1       73.10       83.40      3.15 o 
  11   7   1       85.31       93.24      2.65 o 
  12   7   1       44.57       53.56      2.15 o 
  13   7   1       49.38       45.65      2.11 o 
  14   7   1       10.34       10.68      1.51 o 
  15   7   1        0.34       -0.84      1.75 o 
  16   7   1        0.00       -0.50      1.10 o 
  17   7   1        0.16       -0.69      1.18 o 
  18   7   1        3.40        4.43      1.51 o 
  19   7   1        0.56       -0.66      1.71 o 
 -19   8   1        0.61        1.92      2.15 o 
 -18   8   1        0.01       -2.16      2.49 o 
 -17   8   1        0.47        0.09      1.34 o 
 -16   8   1       15.26       16.42      1.67 o 
 -15   8   1        0.90       -0.05      1.00 o 
 -14   8   1        0.18        0.68      1.40 o 
 -13   8   1        0.08       -0.08      0.83 o 
 -12   8   1        0.35       -0.12      0.85 o 
 -11   8   1        1.33       -0.08      0.77 o 
 -10   8   1       81.79       89.53      2.63 o 
  -9   8   1       33.29       28.63      1.66 o 
  -8   8   1       21.75       23.91      1.52 o 
  -7   8   1       67.10       60.45      2.06 o 
  -6   8   1      129.31      133.79      2.99 o 
  -5   8   1       43.32       46.67      1.67 o 
  -4   8   1        4.37        1.76      0.77 o 
  -3   8   1       47.49       50.28      1.87 o 
  -2   8   1      594.79      570.58      8.63 o 
  -1   8   1      139.74      128.55      2.16 o 
   0   8   1      147.71      162.17      2.61 o 
   1   8   1       86.47      111.76      1.99 o 
   2   8   1      106.51      120.59      1.98 o 
   3   8   1       39.89       38.26      1.06 o 
   4   8   1      287.02      286.09      7.33 o 
   5   8   1      199.18      174.84      5.15 o 
   6   8   1      126.45      140.98      4.13 o 
   7   8   1        0.01       -0.24      0.63 o 
   8   8   1       25.69       24.03      1.44 o 
   9   8   1        9.52        7.72      1.06 o 
  10   8   1       28.06       27.89      1.66 o 
  11   8   1        4.01        1.62      0.93 o 
  12   8   1       25.51       24.65      1.89 o 
  13   8   1        2.67        3.69      1.20 o 
  14   8   1        0.12        0.23      1.00 o 
  15   8   1        0.64       -0.85      1.10 o 
  16   8   1        0.08       -1.27      1.51 o 
  17   8   1        1.73        0.38      2.21 o 
  18   8   1        2.80        1.18      2.10 o 
  19   8   1        0.64       -1.76      4.04 o 
 -18   9   1        3.48        1.46      5.00 o 
 -17   9   1        2.81        1.73      1.41 o 
 -16   9   1        6.66        9.57      1.49 o 
 -15   9   1        4.45        4.94      1.26 o 
 -14   9   1        0.15       -0.13      0.95 o 
 -13   9   1        2.27        2.17      1.00 o 
 -12   9   1        0.13       -0.02      0.86 o 
 -11   9   1        0.01       -0.41      0.90 o 
 -10   9   1       80.76       68.72      2.38 o 
  -9   9   1      139.21      132.84      3.27 o 
  -8   9   1      161.59      157.98      3.56 o 
  -7   9   1      369.28      367.73      6.27 o 
  -6   9   1       11.74        9.03      1.26 o 
  -5   9   1      122.51      107.22      2.66 o 
  -4   9   1       70.55       73.57      2.44 o 
  -3   9   1      195.03      155.18      3.70 o 
  -2   9   1        0.64        1.36      0.68 o 
  -1   9   1        5.09        4.03      0.66 o 
   0   9   1       43.25       42.24      1.38 o 
   1   9   1       32.55       34.01      1.66 o 
   2   9   1        0.95        3.94      0.62 o 
   3   9   1       23.93       25.32      1.18 o 
   4   9   1       32.74       23.23      1.19 o 
   5   9   1      173.11      149.54      3.14 o 
   6   9   1       79.18       80.49      2.26 o 
   7   9   1       64.87       61.31      3.40 o 
   8   9   1        0.55       -0.85      0.85 o 
   9   9   1      115.20      130.97      3.19 o 
  10   9   1       70.33       63.43      2.29 o 
  11   9   1       48.99       58.76      5.46 o 
  12   9   1       69.67       64.16      2.78 o 
  13   9   1        5.94        2.24      1.19 o 
  14   9   1        0.32       -0.56      1.02 o 
  15   9   1        0.00        1.95      1.22 o 
  16   9   1        0.11        0.13      1.26 o 
  17   9   1        0.50        0.31      1.26 o 
  18   9   1        1.78        1.61      1.51 o 
 -17  10   1        8.10       10.31      1.89 o 
 -16  10   1       23.02       29.38      2.44 o 
 -15  10   1        1.45       -0.93      1.06 o 
 -14  10   1        7.05        2.99      1.14 o 
 -13  10   1       13.60       10.29      1.38 o 
 -12  10   1       10.58       13.06      1.45 o 
 -11  10   1       28.12       20.62      1.66 o 
 -10  10   1       37.13       28.42      1.80 o 
  -9  10   1        7.69       11.18      1.27 o 
  -8  10   1      136.65      127.41      3.19 o 
  -7  10   1        0.00        0.35      0.83 o 
  -6  10   1      533.67      546.60      8.62 o 
  -5  10   1      466.71      448.18      7.28 o 
  -4  10   1      412.09      368.67      7.19 o 
  -3  10   1      367.12      372.71      7.20 o 
  -2  10   1       16.70       16.83      1.21 o 
  -1  10   1        2.39        2.66      0.84 o 
   0  10   1        7.86        8.23      0.91 o 
   1  10   1       37.34       39.99      1.56 o 
   2  10   1      154.28      158.10      3.12 o 
   3  10   1       17.77       14.79      0.92 o 
   4  10   1        1.42        1.95      0.69 o 
   5  10   1      132.86      134.28      3.06 o 
   6  10   1      302.64      287.26      5.17 o 
   7  10   1      251.05      266.78      4.98 o 
   8  10   1       18.49       25.81      1.87 o 
   9  10   1        8.01        6.02      1.09 o 
  10  10   1       61.78       59.52      2.60 o 
  11  10   1       18.47       17.02      1.73 o 
  12  10   1       22.39       21.01      2.77 o 
  13  10   1        0.19        1.61      1.17 o 
  14  10   1        1.90        1.34      1.55 o 
  15  10   1        3.60        3.09      1.43 o 
  16  10   1        0.68       -0.91      1.25 o 
  17  10   1        2.10       -0.08      1.26 o 
 -17  11   1        0.29        2.07      1.56 o 
 -16  11   1        1.60        2.15      1.49 o 
 -15  11   1        4.71        4.60      1.49 o 
 -14  11   1        0.01       -0.63      0.98 o 
 -13  11   1        0.61        0.46      1.02 o 
 -12  11   1        7.53        5.13      1.18 o 
 -11  11   1        0.85        0.94      0.94 o 
 -10  11   1        5.20        2.49      0.97 o 
  -9  11   1        0.29        0.01      0.86 o 
  -8  11   1       32.17       40.50      2.02 o 
  -7  11   1       71.76       73.97      2.60 o 
  -6  11   1       97.96       95.07      2.95 o 
  -5  11   1        2.36        0.98      0.81 o 
  -4  11   1        2.66        1.43      0.93 o 
  -3  11   1       48.87       58.26      2.38 o 
  -2  11   1       17.05       15.17      1.40 o 
  -1  11   1      105.05       99.03      2.89 o 
   0  11   1      113.97      109.95      3.01 o 
   1  11   1       28.76       26.67      1.47 o 
   2  11   1      122.99      118.39      2.76 o 
   3  11   1       99.47       86.45      2.33 o 
   4  11   1        0.52        0.61      0.74 o 
   5  11   1       19.01       17.07      1.31 o 
   6  11   1       15.56       14.90      1.30 o 
   7  11   1       13.98       16.21      1.37 o 
   8  11   1       90.14       93.72      4.80 o 
   9  11   1        2.57        3.91      1.31 o 
  10  11   1       44.36       51.89      2.51 o 
  11  11   1        6.14        3.71      1.25 o 
  12  11   1        0.11        0.88      1.11 o 
  13  11   1        0.15        0.10      1.24 o 
  14  11   1        3.04        3.16      1.40 o 
  15  11   1        0.18       -1.55      2.34 o 
  16  11   1        0.03       -0.16      1.35 o 
 -16  12   1        6.96        6.19      1.85 o 
 -15  12   1        0.42        0.10      2.05 o 
 -14  12   1        5.96        5.71      2.10 o 
 -13  12   1        3.11        2.77      1.29 o 
 -12  12   1        7.41        8.94      1.38 o 
 -11  12   1        8.73        9.28      1.33 o 
 -10  12   1        2.59        6.94      1.23 o 
  -9  12   1        0.00        0.87      0.93 o 
  -8  12   1        7.33        7.66      1.54 o 
  -7  12   1        8.09        5.88      1.09 o 
  -6  12   1        1.83        0.38      0.93 o 
  -5  12   1        0.08        0.41      0.80 o 
  -4  12   1       40.26       41.37      2.38 o 
  -3  12   1       30.20       24.03      2.02 o 
  -2  12   1       83.49       90.41      3.87 o 
  -1  12   1      111.12       98.98      2.98 o 
   0  12   1       64.48       68.34      2.13 o 
   1  12   1      120.82      115.97      2.81 o 
   2  12   1       13.31       13.08      1.19 o 
   3  12   1      126.25      120.43      2.89 o 
   4  12   1       72.09       71.48      2.23 o 
   5  12   1       83.57       80.56      2.62 o 
   6  12   1       31.59       27.97      2.08 o 
   7  12   1        5.70        3.69      1.45 o 
   8  12   1        4.65        3.57      1.17 o 
   9  12   1       21.86       18.77      1.80 o 
  10  12   1        7.48       10.27      1.55 o 
  11  12   1        5.24        8.07      1.51 o 
  12  12   1        2.67        3.03      1.35 o 
  13  12   1        3.55        3.74      1.39 o 
  14  12   1        2.76        3.21      1.43 o 
  15  12   1        0.00       -0.68      1.30 o 
 -15  13   1        0.02        2.45      2.50 o 
 -14  13   1        0.07        0.44      1.28 o 
 -13  13   1        0.33        0.63      1.27 o 
 -12  13   1        0.16       -0.02      1.18 o 
 -11  13   1        0.35       -0.03      1.06 o 
 -10  13   1       10.99       14.11      1.51 o 
  -9  13   1        1.32        1.92      1.02 o 
  -8  13   1       19.95       17.16      1.91 o 
  -7  13   1       17.34       14.59      1.76 o 
  -6  13   1        5.32        4.69      1.95 o 
  -5  13   1       12.50       16.27      2.06 o 
  -4  13   1       11.56       10.32      1.31 o 
  -3  13   1       51.93       45.93      2.50 o 
  -2  13   1        9.47        8.57      1.45 o 
  -1  13   1        0.20        0.30      0.81 o 
   0  13   1       33.43       30.15      1.70 o 
   1  13   1        3.95        5.09      0.93 o 
   2  13   1       12.96       12.32      1.18 o 
   3  13   1        1.08        0.70      1.15 o 
   4  13   1        0.35        1.07      0.88 o 
   5  13   1       65.46       52.42      3.19 o 
   6  13   1       10.50       12.36      1.98 o 
   7  13   1        0.34        0.91      1.67 o 
   8  13   1        0.48       -0.42      1.39 o 
   9  13   1       20.66       20.25      2.51 o 
  10  13   1       16.88       15.64      3.24 o 
  11  13   1        3.50        4.71      1.81 o 
  12  13   1        3.01        5.62      1.50 o 
  13  13   1        2.05        0.05      1.31 o 
  14  13   1        0.04       -1.19      1.19 o 
 -13  14   1        7.61        5.21      1.61 o 
 -12  14   1        0.68        1.38      1.80 o 
 -11  14   1        0.39        1.27      1.67 o 
 -10  14   1        4.72        6.58      1.59 o 
  -9  14   1       26.55       29.58      2.43 o 
  -8  14   1        2.16        2.12      1.91 o 
  -7  14   1        0.00        1.15      1.12 o 
  -6  14   1        3.07        7.89      2.28 o 
  -5  14   1        0.01        0.25      0.94 o 
  -4  14   1       17.30       17.34      1.60 o 
  -3  14   1       64.12       63.90      2.55 o 
  -2  14   1        4.56        3.02      1.26 o 
  -1  14   1        0.94        1.89      0.94 o 
   0  14   1        0.46        0.70      1.08 o 
   1  14   1       27.87       24.40      1.60 o 
   2  14   1        0.41        1.36      0.87 o 
   3  14   1        4.89        3.73      1.00 o 
   4  14   1        1.92        3.32      1.61 o 
   5  14   1       44.54       45.72      3.73 o 
   6  14   1       18.91       16.08      2.23 o 
   7  14   1        2.77        3.58      1.59 o 
   8  14   1        2.97        5.60      2.11 o 
   9  14   1        1.42        3.25      1.66 o 
  10  14   1        0.39       -1.48      1.48 o 
  11  14   1        2.13        5.54      2.80 o 
  12  14   1        8.92        6.58      2.09 o 
 -11  15   1        0.46        1.03      1.71 o 
 -10  15   1        0.05       -0.13      2.34 o 
  -9  15   1        2.52        1.60      3.15 o 
  -8  15   1        3.84        7.40      2.51 o 
  -7  15   1        2.78        2.45      1.19 o 
  -6  15   1        1.16        2.28      1.09 o 
  -5  15   1        1.43        0.41      1.04 o 
  -4  15   1        0.25        1.08      0.99 o 
  -3  15   1        3.42        6.06      1.09 o 
  -2  15   1        5.37        4.65      1.06 o 
  -1  15   1        0.60        1.75      1.03 o 
   0  15   1        0.31        0.12      0.90 o 
   1  15   1        1.77        1.19      1.16 o 
   2  15   1        3.39        1.72      1.60 o 
   3  15   1        0.02        0.73      2.03 o 
   4  15   1        4.47        5.03      1.77 o 
   5  15   1        0.95        4.27      1.64 o 
   6  15   1        0.39        2.39      1.60 o 
   7  15   1        0.09        2.31      2.29 o 
   8  15   1        1.67        1.45      1.49 o 
   9  15   1        0.15        1.56      1.81 o 
  10  15   1        0.08       -2.38      3.33 o 
  11  15   1        0.50        1.74      1.79 o 
  -9  16   1        0.11        2.51      1.78 o 
  -8  16   1        0.52        1.58      1.76 o 
  -7  16   1        0.02        1.81      1.46 o 
  -6  16   1       24.43       30.92      2.48 o 
  -5  16   1       11.51       13.08      1.67 o 
  -4  16   1        3.72        4.34      1.12 o 
  -3  16   1        4.78        4.28      1.10 o 
  -2  16   1        0.01        0.63      1.06 o 
  -1  16   1        7.50        9.65      1.45 o 
   0  16   1       22.05       28.83      4.25 o 
   1  16   1        0.70       -0.66      2.17 o 
   2  16   1        8.70       14.27      2.47 o 
   3  16   1       31.02       32.32      3.12 o 
   4  16   1        0.66        3.51      2.51 o 
   5  16   1        3.31        4.27      1.77 o 
   6  16   1        1.72        6.50      2.58 o 
   7  16   1        6.17        6.58      2.10 o 
   8  16   1        9.17       14.86      2.52 o 
  -6  17   1        0.01        5.98      3.07 o 
  -5  17   1        1.28        6.33      2.05 o 
  -4  17   1        8.99       11.57      1.70 o 
  -3  17   1        6.36        9.33      1.62 o 
  -2  17   1        1.94        4.46      1.21 o 
  -1  17   1        7.28        8.09      2.34 o 
   0  17   1        0.02       -0.40      1.17 o 
   1  17   1        0.18       -0.21      2.60 o 
   2  17   1        0.22        3.70      2.29 o 
   3  17   1       11.21       14.28      2.46 o 
   4  17   1        1.29        3.43      1.93 o 
   5  17   1        5.40        7.77      2.14 o 
   6  17   1        4.96       11.57      3.52 o 
 -21   0   2       30.98       38.02      5.40 o 
 -20   0   2        6.50       10.56      3.85 o 
 -19   0   2        2.11        1.39      1.95 o 
 -18   0   2        0.02       -0.93      1.32 o 
 -17   0   2        1.76        0.06      1.37 o 
 -16   0   2       34.52       29.84      2.59 o 
 -15   0   2        2.59        1.03      1.64 o 
 -14   0   2      306.20      296.48      7.69 o 
 -13   0   2      349.11      351.71      8.59 o 
 -12   0   2      320.09      318.51      4.97 o 
 -11   0   2        0.19        0.46      0.47 o 
 -10   0   2      988.33     1011.70     14.90 o 
  -9   0   2      690.14      699.94      9.43 o 
  -8   0   2      123.31      131.05      2.49 o 
  -7   0   2      781.00      903.54     13.14 o 
  -6   0   2     1185.15     1219.57     15.57 o 
  -5   0   2     1279.37     1367.79     19.45 o 
  -4   0   2      540.30      529.65      6.93 o 
  -3   0   2      402.33      401.11      6.30 o 
  -2   0   2     1056.34     1084.11     16.10 o 
  -1   0   2      154.58      173.75      2.99 o 
   0   0   2     2040.58     1920.60     21.41 o 
   1   0   2      588.83      607.05      7.86 o 
   3   0   2    19748.37    19087.25    344.83 o 
   4   0   2        8.53        9.70      2.14 o 
   5   0   2      317.99      289.37      4.96 o 
   6   0   2       60.90       66.00      1.82 o 
   7   0   2      142.19      149.13      3.17 o 
   8   0   2      287.36      267.94      5.04 o 
   9   0   2      201.06      196.85      4.08 o 
  10   0   2       59.20       60.65      2.19 o 
  11   0   2      185.34      196.68      4.96 o 
  12   0   2       78.97       96.61      2.94 o 
  13   0   2       42.88       30.06      1.89 o 
  14   0   2        0.56        3.12      1.05 o 
  15   0   2        3.00        0.88      1.05 o 
  16   0   2        0.91        2.37      1.18 o 
  17   0   2       31.18       30.31      2.22 o 
  18   0   2        7.60        7.31      1.78 o 
  19   0   2        0.93        0.50      1.92 o 
  20   0   2        0.48       -0.06      2.03 o 
 -21   1   2        0.02       -0.14      1.42 o 
 -20   1   2        0.41       -0.68      1.07 o 
 -19   1   2        0.97        1.31      1.08 o 
 -18   1   2        2.02        2.63      1.10 o 
 -17   1   2        0.47        0.81      0.95 o 
 -16   1   2        6.10        3.45      1.04 o 
 -15   1   2        1.15        0.12      0.87 o 
 -14   1   2        8.20       10.50      1.20 o 
 -13   1   2        1.28        4.86      1.02 o 
 -12   1   2      161.41      156.95      2.29 o 
 -11   1   2      150.14      142.81      1.96 o 
 -10   1   2       86.24       91.34      1.42 o 
  -9   1   2      196.16      181.80      2.22 o 
  -8   1   2        0.42        0.01      0.23 o 
  -7   1   2       10.43        6.09      0.51 o 
  -6   1   2     1915.42     1789.40     16.86 o 
  -5   1   2       99.36      126.82      1.79 o 
  -4   1   2     1902.49     1875.42     21.01 o 
  -3   1   2     1448.49     1461.81     15.24 o 
  -2   1   2        2.20        0.07      0.34 o 
  -1   1   2     3536.39     3244.55     51.69 o 
   0   1   2     1653.65     1414.02     14.67 o 
   1   1   2     3098.99     2831.29     31.42 o 
   2   1   2     1118.89     1129.54     11.10 o 
   4   1   2       19.82       25.48      0.87 o 
   5   1   2      221.46      208.58      2.59 o 
   6   1   2        8.22        7.01      0.44 o 
   7   1   2      493.37      533.08      6.16 o 
   8   1   2        9.72        6.38      0.65 o 
   9   1   2        7.27        7.69      0.67 o 
  10   1   2       33.97       41.83      1.31 o 
  11   1   2       97.99      103.68      2.72 o 
  12   1   2        2.31        2.16      0.65 o 
  13   1   2        0.00        0.05      0.70 o 
  14   1   2        5.51        3.58      0.79 o 
  15   1   2        1.34        2.87      0.81 o 
  16   1   2        1.31       -0.01      0.83 o 
  17   1   2        0.77        0.14      1.07 o 
  18   1   2        0.16       -0.92      1.63 o 
  19   1   2        0.99        0.98      1.18 o 
  20   1   2        0.30       -0.43      2.31 o 
 -21   2   2        5.40        3.86      1.67 o 
 -20   2   2        2.13        1.73      1.50 o 
 -19   2   2        1.27        1.92      1.37 o 
 -18   2   2        0.77        0.73      1.03 o 
 -17   2   2        0.25        0.72      1.22 o 
 -16   2   2        1.33        2.03      0.96 o 
 -15   2   2       39.66       38.97      2.00 o 
 -14   2   2        1.67        1.07      0.87 o 
 -13   2   2       47.17       47.59      1.65 o 
 -12   2   2       39.18       40.62      1.55 o 
 -11   2   2       71.66       76.34      1.48 o 
 -10   2   2       18.69       18.81      0.77 o 
  -9   2   2      170.24      172.72      2.26 o 
  -8   2   2       28.86       24.75      0.94 o 
  -7   2   2       26.42       22.02      0.66 o 
  -6   2   2       95.44       91.44      2.30 o 
  -5   2   2     4815.40     4928.61     49.73 o 
  -4   2   2     1425.02     1451.56     21.85 o 
  -3   2   2      729.22      685.71      7.86 o 
  -2   2   2      830.46      843.11     11.11 o 
  -1   2   2     1230.46     1289.99     12.39 o 
   0   2   2      488.73      467.12      4.71 o 
   1   2   2     1958.55     2110.37     21.45 o 
   2   2   2     7506.44     7457.28     71.03 o 
   3   2   2      103.58       88.20      1.40 o 
   4   2   2      456.23      499.20      6.06 o 
   5   2   2      366.98      360.07      4.54 o 
   6   2   2      100.15      116.61      2.00 o 
   7   2   2       45.82       44.83      1.67 o 
   8   2   2       95.76       94.35      2.18 o 
   9   2   2       63.43       82.14      2.08 o 
  10   2   2       20.43       15.04      1.14 o 
  11   2   2        0.00        0.82      0.60 o 
  12   2   2       56.03       51.45      1.65 o 
  13   2   2        0.86        0.32      0.69 o 
  14   2   2        2.55        2.36      0.80 o 
  15   2   2        0.39        0.32      0.76 o 
  16   2   2        0.11       -0.22      0.88 o 
  17   2   2        0.83        0.08      0.98 o 
  18   2   2        1.52        0.92      1.18 o 
  19   2   2        2.95       -0.04      1.06 o 
  20   2   2        0.78       -0.29      1.49 o 
 -21   3   2        0.14       -1.09      2.33 o 
 -20   3   2        0.03       -0.13      1.44 o 
 -19   3   2        0.47       -1.03      1.24 o 
 -18   3   2        1.20       -0.84      1.20 o 
 -17   3   2        4.64        4.49      1.42 o 
 -16   3   2        0.19       -0.85      0.85 o 
 -15   3   2       24.99       26.32      1.71 o 
 -14   3   2        8.45        7.92      1.49 o 
 -13   3   2      244.54      226.04      4.60 o 
 -12   3   2        0.05        0.50      0.63 o 
 -11   3   2      289.58      262.54      3.80 o 
 -10   3   2      269.44      257.45      3.67 o 
  -9   3   2      521.96      563.20      5.99 o 
  -8   3   2        0.87        3.04      0.38 o 
  -7   3   2        1.84        2.66      0.34 o 
  -6   3   2     1266.20     1433.26     15.14 o 
  -5   3   2     1936.71     2013.38     23.16 o 
  -4   3   2      718.77      739.61     13.20 o 
  -3   3   2     4974.25     5154.73     75.33 o 
  -1   3   2      165.85      148.88      3.71 o 
   0   3   2      896.63      854.83     10.96 o 
   1   3   2      116.72      133.13      1.72 o 
   2   3   2       20.16       27.86      0.63 o 
   3   3   2      535.89      527.37      6.40 o 
   4   3   2      586.94      582.15      6.01 o 
   5   3   2      108.47      133.00      2.40 o 
   6   3   2       37.07       36.23      1.06 o 
   7   3   2       34.62       32.75      1.10 o 
   8   3   2      359.33      404.74      5.48 o 
   9   3   2       95.37       94.95      2.24 o 
  10   3   2        0.01        0.00      0.39 o 
  11   3   2        6.76        3.44      0.69 o 
  12   3   2        0.00        1.35      0.65 o 
  13   3   2        4.02        7.29      0.91 o 
  14   3   2        1.52        1.02      0.84 o 
  15   3   2        0.11        1.26      0.90 o 
  16   3   2        3.08        3.23      1.01 o 
  17   3   2        5.29        3.86      1.48 o 
  18   3   2        8.66        7.22      1.34 o 
  19   3   2        3.73        2.06      1.92 o 
  20   3   2        0.92        0.31      6.52 o 
 -21   4   2        0.05       -0.42      1.75 o 
 -20   4   2        0.12       -1.02      2.55 o 
 -19   4   2        4.57        1.35      1.51 o 
 -18   4   2        0.07       -0.11      1.28 o 
 -17   4   2        0.24       -0.34      1.16 o 
 -16   4   2        5.56        6.27      1.47 o 
 -15   4   2       24.32       23.07      2.06 o 
 -14   4   2      207.75      187.20      4.02 o 
 -13   4   2       77.71       74.16      2.04 o 
 -12   4   2       64.29       55.71      1.67 o 
 -11   4   2      109.46      130.03      2.55 o 
 -10   4   2        9.00       13.58      0.79 o 
  -9   4   2      105.13      128.85      2.25 o 
  -8   4   2      100.05      115.54      2.04 o 
  -7   4   2       37.97       27.90      0.93 o 
  -6   4   2        7.66        9.20      0.54 o 
  -5   4   2      715.04      806.30      9.76 o 
  -4   4   2      505.68      571.47      7.03 o 
  -2   4   2     1300.64     1296.94     19.21 o 
  -1   4   2     3042.76     3207.99     46.57 o 
   0   4   2      123.04      135.98      5.18 o 
   1   4   2      134.18      116.97      2.41 o 
   2   4   2       80.37       75.07      1.19 o 
   3   4   2       30.33       32.85      1.49 o 
   4   4   2      134.25      155.10      2.03 o 
   5   4   2      120.01      122.46      3.67 o 
   6   4   2      755.01      809.78     11.23 o 
   7   4   2      100.13       98.30      2.49 o 
   8   4   2       98.93      114.90      2.18 o 
   9   4   2      278.96      278.18      4.16 o 
  10   4   2       39.77       48.86      1.50 o 
  11   4   2       12.04       13.83      1.13 o 
  12   4   2        0.10        0.59      0.64 o 
  13   4   2        9.41        7.53      0.93 o 
  14   4   2        1.88        1.94      0.90 o 
  15   4   2        4.08        3.33      1.03 o 
  16   4   2        1.95        2.07      1.02 o 
  17   4   2        8.37        6.78      1.24 o 
  18   4   2        0.65        0.98      1.61 o 
  19   4   2       13.11       12.92      2.16 o 
  20   4   2        0.38        0.40      1.78 o 
 -20   5   2        0.11       -1.08      1.54 o 
 -19   5   2        0.25        1.35      1.41 o 
 -18   5   2        0.11       -1.24      1.24 o 
 -17   5   2        0.99       -0.31      1.42 o 
 -16   5   2        0.09        0.16      1.19 o 
 -15   5   2       16.11       15.39      1.78 o 
 -14   5   2       32.60       23.19      1.60 o 
 -13   5   2       29.96       29.78      1.71 o 
 -12   5   2        8.28        6.31      0.97 o 
 -11   5   2        0.50        0.29      0.69 o 
 -10   5   2       46.13       39.04      1.12 o 
  -9   5   2       97.23      100.69      1.95 o 
  -8   5   2       49.12       49.79      1.17 o 
  -7   5   2        4.60        2.61      0.54 o 
  -6   5   2       87.35       94.21      2.06 o 
  -5   5   2        5.46        5.88      0.81 o 
  -4   5   2     2519.28     2780.52     42.82 o 
  -3   5   2       80.56       80.76      2.19 o 
  -2   5   2      563.25      610.05     18.26 o 
   0   5   2       24.41       22.92      1.01 o 
   1   5   2        2.66        1.91      0.37 o 
   2   5   2      591.07      625.50      8.07 o 
   3   5   2      607.45      632.36      7.23 o 
   4   5   2      527.36      534.57      5.75 o 
   5   5   2       15.91       20.01      0.78 o 
   6   5   2      169.85      167.95      3.06 o 
   7   5   2      107.23      109.96      2.37 o 
   8   5   2       25.63       27.01      1.12 o 
   9   5   2      139.45      144.20      2.67 o 
  10   5   2       13.68       12.31      0.94 o 
  11   5   2      123.42      135.29      2.73 o 
  12   5   2       52.76       63.34      2.08 o 
  13   5   2        1.34        0.00      0.78 o 
  14   5   2       13.84       11.51      1.27 o 
  15   5   2        2.86        2.48      1.27 o 
  16   5   2        0.95       -1.03      1.03 o 
  17   5   2        3.71        4.26      1.48 o 
  18   5   2        0.81       -1.13      2.57 o 
  19   5   2        4.29        1.98      2.84 o 
  20   5   2        0.11       -1.30      5.90 o 
 -20   6   2        0.86       -0.24      1.55 o 
 -19   6   2        1.36       -1.39      1.39 o 
 -18   6   2        4.09        5.58      1.62 o 
 -17   6   2        1.22       -0.70      1.29 o 
 -16   6   2        0.00       -1.04      1.04 o 
 -15   6   2        0.04       -0.80      0.80 o 
 -14   6   2       23.60       18.79      1.71 o 
 -13   6   2        0.78        2.35      0.92 o 
 -12   6   2        0.18       -0.41      0.72 o 
 -11   6   2       19.57       16.61      1.31 o 
 -10   6   2       60.09       55.43      1.64 o 
  -9   6   2       55.29       67.89      1.78 o 
  -8   6   2      323.48      342.41      5.72 o 
  -7   6   2       86.35       83.05      2.19 o 
  -6   6   2       19.05       18.95      1.35 o 
  -5   6   2       25.62       26.26      1.68 o 
  -4   6   2       19.71       18.27      1.25 o 
  -3   6   2       84.62       95.09      2.49 o 
  -2   6   2       74.97       91.18      2.27 o 
  -1   6   2        3.55        1.19      0.33 o 
   0   6   2       54.01       77.28      1.54 o 
   1   6   2        4.98        2.24      0.33 o 
   2   6   2      250.84      289.16      3.77 o 
   3   6   2        3.34        3.66      0.46 o 
   4   6   2        1.72        0.82      0.36 o 
   5   6   2      113.07      120.08      1.83 o 
   6   6   2        9.83        8.51      0.67 o 
   7   6   2       37.94       34.24      1.15 o 
   8   6   2       36.37       39.78      1.29 o 
   9   6   2        0.45        1.15      0.58 o 
  10   6   2       27.64       36.01      1.43 o 
  11   6   2      136.76      150.36      3.29 o 
  12   6   2       12.79       11.05      1.19 o 
  13   6   2        0.74       -0.53      0.83 o 
  14   6   2        6.43        6.57      1.31 o 
  15   6   2        5.91        6.05      1.42 o 
  16   6   2        1.07        1.85      1.23 o 
  17   6   2        0.38       -1.82      1.93 o 
  18   6   2        4.40        5.28      1.56 o 
  19   6   2        1.04        2.12      2.99 o 
 -19   7   2        0.68        0.90      1.59 o 
 -18   7   2        7.00        9.01      1.92 o 
 -17   7   2        3.71        3.13      1.68 o 
 -16   7   2        0.49        0.93      1.29 o 
 -15   7   2        2.24        1.94      0.96 o 
 -14   7   2        1.11        0.78      0.97 o 
 -13   7   2       28.98       27.60      1.76 o 
 -12   7   2       27.94       26.99      1.68 o 
 -11   7   2        0.03       -0.70      0.70 o 
 -10   7   2       31.79       28.94      1.66 o 
  -9   7   2       13.67        7.34      1.56 o 
  -8   7   2      412.43      437.36      7.06 o 
  -7   7   2      547.73      460.36      7.24 o 
  -6   7   2       20.67       27.06      1.73 o 
  -5   7   2        0.00        0.96      0.70 o 
  -4   7   2       33.24       20.92      1.38 o 
  -3   7   2       96.62      100.60      2.67 o 
  -2   7   2      205.98      198.12      3.49 o 
  -1   7   2       95.33       67.64      1.37 o 
   0   7   2      190.47      207.06      2.80 o 
   1   7   2       58.38       75.26      1.48 o 
   2   7   2      260.04      271.88      4.71 o 
   3   7   2      447.18      529.44      6.30 o 
   4   7   2        1.98        1.43      0.44 o 
   5   7   2       73.47       85.48      1.76 o 
   6   7   2       70.68       65.52      1.55 o 
   7   7   2       24.00       23.12      1.06 o 
   8   7   2        3.76        4.27      0.59 o 
   9   7   2        7.51        8.57      0.76 o 
  10   7   2        1.66        3.37      0.93 o 
  11   7   2      146.70      157.37      4.09 o 
  12   7   2       21.14       16.71      1.67 o 
  13   7   2       37.35       41.34      2.36 o 
  14   7   2       21.69       20.40      1.92 o 
  15   7   2        0.10       -0.41      1.10 o 
  16   7   2        0.09       -1.06      1.06 o 
  17   7   2        0.00       -1.15      1.15 o 
  18   7   2        0.42       -1.24      1.39 o 
  19   7   2        0.71       -3.44      5.82 o 
 -19   8   2        0.09       -1.25      3.43 o 
 -18   8   2        0.00       -2.20      2.76 o 
 -17   8   2        2.31        1.84      1.59 o 
 -16   8   2        1.58        3.14      1.46 o 
 -15   8   2        0.01        0.95      1.02 o 
 -14   8   2        9.57       11.87      1.39 o 
 -13   8   2       96.86       83.89      2.73 o 
 -12   8   2       11.08        8.50      1.18 o 
 -11   8   2       29.76       26.75      1.68 o 
 -10   8   2       89.36       71.64      2.38 o 
  -9   8   2       86.62       84.84      2.53 o 
  -8   8   2      339.01      346.47      5.99 o 
  -7   8   2      524.83      470.63      7.52 o 
  -6   8   2       35.64       37.77      2.04 o 
  -5   8   2      987.65      980.08     16.37 o 
  -4   8   2       81.33       77.31      2.51 o 
  -3   8   2       37.07       32.07      1.63 o 
  -2   8   2      186.39      173.14      3.24 o 
  -1   8   2       32.09       33.12      1.37 o 
   0   8   2      192.35      212.23      2.76 o 
   1   8   2      224.15      212.50      7.77 o 
   2   8   2      114.02      118.85      2.10 o 
   3   8   2        7.33        7.54      0.62 o 
   4   8   2      213.31      226.36      3.74 o 
   5   8   2      190.73      203.72      3.24 o 
   6   8   2       13.50       12.95      0.77 o 
   7   8   2        4.44        4.90      0.93 o 
   8   8   2        3.37        7.23      1.07 o 
   9   8   2       16.17       18.95      1.60 o 
  10   8   2       87.74       78.38      2.78 o 
  11   8   2       73.45       62.04      2.65 o 
  12   8   2       57.90       66.30      2.80 o 
  13   8   2        6.13        5.21      1.81 o 
  14   8   2        0.15       -0.71      1.05 o 
  15   8   2       18.20       19.44      2.00 o 
  16   8   2        6.52        6.95      1.61 o 
  17   8   2        0.06        0.85      2.58 o 
  18   8   2        4.99        6.10      1.72 o 
 -18   9   2        3.84        2.08      2.23 o 
 -17   9   2        2.77        1.61      1.62 o 
 -16   9   2        0.23       -1.16      1.33 o 
 -15   9   2        3.66        3.96      1.19 o 
 -14   9   2       25.65       31.52      2.30 o 
 -13   9   2        5.81        6.03      1.21 o 
 -12   9   2        6.43        4.15      1.04 o 
 -11   9   2       29.61       27.37      2.32 o 
 -10   9   2        2.26        1.01      1.63 o 
  -9   9   2       31.24       27.62      1.71 o 
  -8   9   2        0.08        0.69      0.86 o 
  -7   9   2      550.87      535.93     10.80 o 
  -6   9   2      475.52      469.99      8.89 o 
  -5   9   2      101.17       97.44      3.24 o 
  -4   9   2      766.19      692.68     12.09 o 
  -3   9   2       55.07       53.10      2.17 o 
  -2   9   2      172.62      152.85      3.11 o 
  -1   9   2       43.03       39.30      1.49 o 
   0   9   2      416.88      388.08      5.14 o 
   1   9   2       11.94        9.95      0.75 o 
   2   9   2       67.01       57.62      1.29 o 
   3   9   2        8.55       10.09      0.76 o 
   4   9   2      115.08      105.41      1.84 o 
   5   9   2      110.94      102.71      2.30 o 
   6   9   2       11.18       11.64      1.06 o 
   7   9   2        0.47        0.33      0.77 o 
   8   9   2       10.38       10.27      1.30 o 
   9   9   2        6.52        7.67      1.24 o 
  10   9   2        3.60        1.98      1.08 o 
  11   9   2        0.56        0.46      1.06 o 
  12   9   2       32.33       30.64      2.18 o 
  13   9   2        5.43        4.85      1.94 o 
  14   9   2        1.30        3.41      1.31 o 
  15   9   2        0.31        1.95      1.34 o 
  16   9   2        1.19        0.90      1.37 o 
  17   9   2        0.00       -0.01      1.37 o 
  18   9   2        1.03       -0.73      3.13 o 
 -17  10   2        0.32       -1.26      1.39 o 
 -16  10   2        0.16        0.02      1.65 o 
 -15  10   2        0.00       -1.05      1.05 o 
 -14  10   2        5.80       11.86      2.17 o 
 -13  10   2        4.00        5.67      1.43 o 
 -12  10   2        0.20       -0.22      0.94 o 
 -11  10   2        0.37       -0.76      0.87 o 
 -10  10   2       18.07       13.82      1.45 o 
  -9  10   2        4.82        6.65      1.13 o 
  -8  10   2        0.38        0.53      0.77 o 
  -7  10   2       24.91       29.87      1.73 o 
  -6  10   2        3.20        2.66      0.94 o 
  -5  10   2       11.96       11.93      1.45 o 
  -4  10   2        8.64       11.52      1.39 o 
  -3  10   2      106.49       98.84      3.01 o 
  -2  10   2      117.92      134.24      2.97 o 
  -1  10   2        3.65        4.48      0.74 o 
   0  10   2       15.54       15.80      0.95 o 
   1  10   2        0.52        0.60      0.54 o 
   2  10   2       18.47       14.65      1.07 o 
   3  10   2       36.33       38.37      1.57 o 
   4  10   2       20.39       18.70      1.03 o 
   5  10   2       49.45       49.71      1.68 o 
   6  10   2       16.55       17.16      2.30 o 
   7  10   2       15.06       15.91      1.57 o 
   8  10   2        1.94        1.10      0.96 o 
   9  10   2        7.49        5.67      1.20 o 
  10  10   2       22.23       21.91      1.87 o 
  11  10   2        0.86        1.59      1.12 o 
  12  10   2        0.42        0.84      1.44 o 
  13  10   2        3.16        2.34      1.20 o 
  14  10   2        0.73        0.43      2.08 o 
  15  10   2        0.13        0.45      1.70 o 
  16  10   2        0.17       -1.30      1.30 o 
  17  10   2        0.03       -1.12      1.91 o 
 -17  11   2       12.84       15.03      3.91 o 
 -16  11   2        9.11        8.61      1.57 o 
 -15  11   2       12.87       14.98      1.72 o 
 -14  11   2        5.10        7.91      1.43 o 
 -13  11   2       10.42        9.67      1.45 o 
 -12  11   2        1.29        1.00      1.01 o 
 -11  11   2       10.81       13.24      1.45 o 
 -10  11   2       24.82       25.66      2.37 o 
  -9  11   2        2.20        3.86      1.02 o 
  -8  11   2        7.10        4.63      1.22 o 
  -7  11   2       11.28       12.04      1.30 o 
  -6  11   2       34.03       36.97      1.88 o 
  -5  11   2        8.02        7.18      1.23 o 
  -4  11   2      250.72      238.87      5.40 o 
  -3  11   2       66.77       67.94      2.17 o 
  -2  11   2      594.02      538.47      8.35 o 
  -1  11   2      391.08      367.30      6.52 o 
   0  11   2       49.68       38.15      1.66 o 
   1  11   2        5.56        5.55      0.89 o 
   2  11   2        6.04        5.65      0.87 o 
   3  11   2      130.71      106.90      2.57 o 
   4  11   2       52.18       41.29      2.39 o 
   5  11   2       45.44       51.11      2.52 o 
   6  11   2      136.71      115.18      3.38 o 
   7  11   2      129.13      141.16      3.83 o 
   8  11   2       18.17       14.10      1.54 o 
   9  11   2        0.02       -0.99      1.03 o 
  10  11   2       22.81       25.20      2.37 o 
  11  11   2        0.21        0.13      1.75 o 
  12  11   2        2.96        4.23      1.36 o 
  13  11   2        0.66        0.73      1.21 o 
  14  11   2        0.18       -0.45      1.59 o 
  15  11   2        1.62        1.12      1.34 o 
  16  11   2        0.94       -0.66      1.35 o 
 -16  12   2        0.04        0.43      1.60 o 
 -15  12   2        0.48       -0.72      1.14 o 
 -14  12   2        0.14        1.59      1.19 o 
 -13  12   2        1.00        0.08      1.39 o 
 -12  12   2        6.68        9.06      1.42 o 
 -11  12   2        1.79        1.23      1.07 o 
 -10  12   2        0.85        2.06      1.27 o 
  -9  12   2       11.03       13.38      1.46 o 
  -8  12   2        1.47        2.53      0.98 o 
  -7  12   2       11.01       11.52      1.31 o 
  -6  12   2        2.13        1.36      1.44 o 
  -5  12   2        7.46        9.53      1.35 o 
  -4  12   2        2.92        2.06      1.03 o 
  -3  12   2       28.80       28.19      1.97 o 
  -2  12   2        0.93        0.71      0.86 o 
  -1  12   2        0.10        0.85      0.82 o 
   0  12   2       16.06       14.42      1.33 o 
   1  12   2        0.86       -0.30      0.72 o 
   2  12   2        0.05        0.40      0.73 o 
   3  12   2        2.98        1.23      1.09 o 
   4  12   2        0.14        0.40      1.05 o 
   5  12   2        9.50        7.59      1.66 o 
   6  12   2        1.85        3.07      1.41 o 
   7  12   2       12.87       11.16      1.91 o 
   8  12   2        9.11        4.09      1.50 o 
   9  12   2        0.69        1.83      1.52 o 
  10  12   2       20.16       24.18      2.02 o 
  11  12   2       13.69       16.25      1.81 o 
  12  12   2        3.85        2.20      1.62 o 
  13  12   2        5.60        6.51      2.25 o 
  14  12   2        0.11       -0.51      1.27 o 
  15  12   2        0.10       -0.61      1.25 o 
 -14  13   2        0.51        3.36      1.33 o 
 -13  13   2       11.52        9.41      1.55 o 
 -12  13   2        0.00       -0.90      1.03 o 
 -11  13   2        1.34        0.86      1.13 o 
 -10  13   2        2.17        3.38      1.14 o 
  -9  13   2       12.21       14.24      1.51 o 
  -8  13   2       11.27       12.87      1.45 o 
  -7  13   2       27.90       28.41      1.85 o 
  -6  13   2       44.30       47.38      2.57 o 
  -5  13   2        8.51        9.75      1.50 o 
  -4  13   2        1.10        1.53      1.17 o 
  -3  13   2       31.55       36.75      2.11 o 
  -2  13   2       33.70       28.97      1.90 o 
  -1  13   2       21.64       19.67      1.59 o 
   0  13   2       42.68       43.73      2.32 o 
   1  13   2       15.26       12.43      1.38 o 
   2  13   2        0.24        0.68      1.04 o 
   3  13   2       24.08       23.38      2.04 o 
   4  13   2        0.08        1.37      1.15 o 
   5  13   2       10.30       10.03      1.88 o 
   6  13   2        8.80        8.00      1.79 o 
   7  13   2        7.61        8.10      1.85 o 
   8  13   2        0.16        1.94      1.49 o 
   9  13   2        4.66        4.63      1.82 o 
  10  13   2        0.35        0.40      1.59 o 
  11  13   2       18.32       17.45      2.62 o 
  12  13   2        4.61        2.49      3.09 o 
  13  13   2        2.11        3.54      2.61 o 
  14  13   2        0.61        1.96      2.48 o 
 -13  14   2        1.10        2.19      1.32 o 
 -12  14   2        0.04        1.92      1.22 o 
 -11  14   2       11.37       14.41      1.70 o 
 -10  14   2        7.09        5.65      1.62 o 
  -9  14   2        9.84       16.05      2.03 o 
  -8  14   2       16.67       20.10      2.12 o 
  -7  14   2       15.41       13.57      2.41 o 
  -6  14   2        0.47        2.14      1.50 o 
  -5  14   2        0.28        0.35      1.54 o 
  -4  14   2       21.36       27.02      1.90 o 
  -3  14   2       12.15       15.04      1.50 o 
  -2  14   2        0.72        1.09      0.94 o 
  -1  14   2        1.18        1.90      0.91 o 
   0  14   2        7.39        9.03      2.02 o 
   1  14   2        2.41        2.60      1.16 o 
   2  14   2       18.55       16.86      1.86 o 
   3  14   2       13.51       18.08      2.00 o 
   4  14   2        9.06       10.62      1.72 o 
   5  14   2        9.39       10.89      1.93 o 
   6  14   2        0.86        4.79      2.59 o 
   7  14   2        3.73        6.64      1.82 o 
   8  14   2        5.38        7.03      1.97 o 
   9  14   2        9.18        8.44      2.98 o 
  10  14   2        1.29        2.55      1.70 o 
  11  14   2        8.57        9.55      2.23 o 
  12  14   2        2.04        3.53      1.86 o 
 -11  15   2        0.52        0.64      1.57 o 
 -10  15   2        0.14        0.49      1.60 o 
  -9  15   2        3.93        3.80      1.56 o 
  -8  15   2        5.73        7.70      2.38 o 
  -7  15   2        3.61        4.35      1.77 o 
  -6  15   2        4.71        7.70      1.43 o 
  -5  15   2        0.85        3.95      1.20 o 
  -4  15   2        4.32        5.92      1.28 o 
  -3  15   2        5.71        7.74      1.36 o 
  -2  15   2        0.00       -0.66      1.01 o 
  -1  15   2        0.15       -0.63      1.07 o 
   0  15   2        1.53        0.40      1.17 o 
   1  15   2        1.35        2.84      1.29 o 
   2  15   2        3.86        4.61      1.40 o 
   3  15   2        1.75        3.18      1.52 o 
   4  15   2        2.72        2.58      1.58 o 
   5  15   2        0.19       -1.83      1.83 o 
   6  15   2        2.08        4.79      1.75 o 
   7  15   2        0.01        0.78      1.58 o 
   8  15   2        0.95       -0.11      2.04 o 
   9  15   2        0.02        0.10      1.90 o 
  10  15   2        0.85        1.63      2.71 o 
  -9  16   2        2.01        2.58      1.58 o 
  -8  16   2       13.94       14.49      3.47 o 
  -7  16   2        8.48       13.56      2.12 o 
  -6  16   2        6.76        8.73      1.56 o 
  -5  16   2       21.54       28.31      3.99 o 
  -4  16   2        0.01        2.74      1.39 o 
  -3  16   2        1.45        2.50      1.16 o 
  -2  16   2        3.49        4.51      1.79 o 
  -1  16   2        4.15        4.15      1.41 o 
   0  16   2        0.40        0.58      1.24 o 
   1  16   2        6.58        8.41      3.06 o 
   2  16   2        8.52        9.09      1.75 o 
   3  16   2       22.18       28.52      3.07 o 
   4  16   2        1.84        3.69      2.74 o 
   5  16   2        3.12        3.54      1.78 o 
   6  16   2        0.54        1.18      1.68 o 
   7  16   2        0.13        1.35      1.64 o 
   8  16   2        0.12        3.53      1.84 o 
  -6  17   2        0.74        5.26      1.95 o 
  -5  17   2        4.29        7.07      1.70 o 
  -4  17   2       16.20       21.42      6.07 o 
  -3  17   2        5.22        6.07      3.01 o 
  -2  17   2        0.00        1.24      1.19 o 
  -1  17   2        0.00        1.40      1.35 o 
   0  17   2        0.04        0.23      1.63 o 
   1  17   2        0.97        1.84      1.49 o 
   2  17   2        1.18        2.09      1.68 o 
   3  17   2       21.35       24.50      2.90 o 
   4  17   2        0.06        2.92      1.79 o 
   5  17   2        3.09        4.40      2.77 o 
 -21   1   3        0.02       -0.87      1.40 o 
 -20   1   3        3.55        4.03      1.63 o 
 -19   1   3        2.89        4.12      1.26 o 
 -18   1   3        0.69       -0.83      0.93 o 
 -17   1   3        0.85        0.24      0.95 o 
 -16   1   3       11.83       11.45      1.30 o 
 -15   1   3       14.47       15.89      1.42 o 
 -14   1   3       31.02       28.46      1.69 o 
 -13   1   3       86.11       89.31      2.18 o 
 -12   1   3     1016.36      996.16     11.24 o 
 -11   1   3        3.01        4.48      0.64 o 
 -10   1   3      183.64      179.30      2.73 o 
  -9   1   3        8.76        6.33      0.50 o 
  -8   1   3      118.74      140.72      1.93 o 
  -7   1   3      225.44      270.53      3.12 o 
  -6   1   3      415.15      395.09      4.25 o 
  -5   1   3     2867.25     3104.17     32.16 o 
  -4   1   3       92.01       86.55      1.52 o 
  -3   1   3      320.71      292.78      3.77 o 
  -2   1   3      354.04      343.41      6.16 o 
  -1   1   3       86.45       83.93      1.32 o 
   0   1   3      420.45      443.53     14.56 o 
   2   1   3       22.39       27.24      1.32 o 
   3   1   3      174.31      168.19      2.05 o 
   4   1   3      636.44      604.09      6.19 o 
   5   1   3     2147.20     2168.38     22.66 o 
   6   1   3       38.70       42.41      1.12 o 
   7   1   3        0.55       -0.13      0.33 o 
   8   1   3       31.17       32.63      2.27 o 
   9   1   3        0.03       -0.22      0.45 o 
  10   1   3        0.11        0.13      0.57 o 
  11   1   3      178.94      186.16      3.05 o 
  12   1   3        0.51        0.64      0.64 o 
  13   1   3        7.19        5.54      0.82 o 
  14   1   3       10.82       11.39      1.11 o 
  15   1   3        0.01       -0.54      1.01 o 
  16   1   3        4.53        5.20      1.24 o 
  17   1   3       25.62       28.02      2.17 o 
  18   1   3       13.81       14.56      1.77 o 
  19   1   3        7.06        5.64      1.47 o 
  20   1   3        0.02       -1.54      1.78 o 
 -21   2   3        2.72        0.81      1.78 o 
 -20   2   3       10.66       10.79      2.58 o 
 -19   2   3        3.08        3.16      1.51 o 
 -18   2   3        0.43       -0.71      1.17 o 
 -17   2   3        2.00        1.20      1.23 o 
 -16   2   3        0.21        0.31      0.83 o 
 -15   2   3        7.54        6.88      1.12 o 
 -14   2   3       10.68        6.20      1.06 o 
 -13   2   3      305.14      310.29      4.83 o 
 -12   2   3      388.33      418.53      5.35 o 
 -11   2   3      957.03      953.37      9.82 o 
 -10   2   3      109.24      110.56      1.86 o 
  -9   2   3       49.09       45.20      1.16 o 
  -8   2   3       21.48       23.50      0.76 o 
  -7   2   3      391.96      367.44      4.07 o 
  -6   2   3       28.06       36.20      1.01 o 
  -5   2   3     1813.88     1960.32     20.56 o 
  -4   2   3      102.27       99.08      1.69 o 
  -3   2   3     1325.84     1424.93     14.99 o 
  -2   2   3      224.30      223.47      4.16 o 
  -1   2   3      177.80      161.03      2.46 o 
   0   2   3       34.74       43.60      0.85 o 
   1   2   3        2.49        0.65      0.35 o 
   2   2   3      827.74      878.38      8.77 o 
   3   2   3     3010.17     3363.17     34.18 o 
   4   2   3     3536.02     3413.88     35.29 o 
   5   2   3      507.16      494.53      5.63 o 
   6   2   3      560.93      568.12      7.06 o 
   7   2   3        0.00       -0.31      0.31 o 
   8   2   3       22.21       22.04      1.30 o 
   9   2   3        5.03        5.66      0.83 o 
  10   2   3       33.29       41.35      1.44 o 
  11   2   3       72.34       61.20      1.81 o 
  12   2   3      130.51      138.07      3.23 o 
  13   2   3        0.01        0.40      0.82 o 
  14   2   3       11.12        7.22      1.13 o 
  15   2   3        0.77       -0.66      0.98 o 
  16   2   3        2.04        0.51      1.32 o 
  17   2   3        3.29        4.78      1.26 o 
  18   2   3       12.90       12.60      1.70 o 
  19   2   3        1.40        2.28      1.28 o 
  20   2   3        1.37        1.27      1.35 o 
 -21   3   3        0.01       -0.57      1.72 o 
 -20   3   3        0.07       -0.37      1.41 o 
 -19   3   3        1.69       -0.90      1.73 o 
 -18   3   3        1.55       -0.45      1.21 o 
 -17   3   3        0.10       -1.15      1.15 o 
 -16   3   3        0.05        0.47      1.17 o 
 -15   3   3        1.65       -0.10      0.87 o 
 -14   3   3       48.96       48.20      4.17 o 
 -13   3   3        0.83       -0.76      0.76 o 
 -12   3   3      164.25      167.10      2.49 o 
 -11   3   3      688.59      663.26      7.13 o 
 -10   3   3       26.54       24.39      0.94 o 
  -9   3   3       24.64       24.62      0.86 o 
  -8   3   3        1.56        3.85      0.52 o 
  -7   3   3       95.58       93.46      1.62 o 
  -6   3   3       30.27       28.40      0.85 o 
  -5   3   3     1745.72     1853.24     21.50 o 
  -4   3   3     1380.38     1318.09     13.92 o 
  -3   3   3     3133.04     3127.50     35.72 o 
  -2   3   3      462.99      481.34      4.98 o 
  -1   3   3      342.03      373.73      3.97 o 
   0   3   3      104.08       86.21      1.34 o 
   1   3   3       20.31       13.28      1.04 o 
   2   3   3      168.54      165.41      2.32 o 
   3   3   3        4.00        6.58      0.46 o 
   4   3   3       30.32       42.12      1.04 o 
   5   3   3      221.45      207.44      2.71 o 
   6   3   3        0.00        0.02      0.39 o 
   7   3   3        2.22        2.32      0.58 o 
   8   3   3       45.18       46.46      1.51 o 
   9   3   3        0.14        0.76      0.54 o 
  10   3   3        0.97       -0.04      0.56 o 
  11   3   3        1.29        0.82      0.74 o 
  12   3   3       46.73       50.10      1.99 o 
  13   3   3        2.87        4.05      0.97 o 
  14   3   3        1.40        2.41      0.91 o 
  15   3   3        1.58       -0.58      1.02 o 
  16   3   3        1.20        1.00      0.98 o 
  17   3   3        4.57        3.52      1.24 o 
  18   3   3       11.00       14.54      2.72 o 
  19   3   3        2.16        2.19      1.35 o 
  20   3   3        0.01       -0.76      3.06 o 
 -20   4   3        7.86        7.46      1.79 o 
 -19   4   3        0.60       -0.31      1.35 o 
 -18   4   3        1.13        0.45      2.03 o 
 -17   4   3        9.77        9.33      3.21 o 
 -16   4   3        0.20       -0.01      1.07 o 
 -15   4   3       29.77       25.73      2.62 o 
 -14   4   3        1.85        1.76      1.31 o 
 -13   4   3        7.40        6.70      1.36 o 
 -12   4   3       82.77       70.64      1.88 o 
 -11   4   3       19.27       20.88      1.00 o 
 -10   4   3      192.99      190.46      2.63 o 
  -9   4   3       68.44       61.47      1.44 o 
  -8   4   3        5.75        5.37      0.55 o 
  -7   4   3      263.48      276.79      3.79 o 
  -6   4   3       42.45       40.35      0.85 o 
  -5   4   3      101.53      138.93      1.96 o 
  -4   4   3     1170.08     1292.16     15.12 o 
  -3   4   3        2.17        5.31      0.51 o 
  -2   4   3      129.05      134.27      1.73 o 
  -1   4   3       12.56       10.35      0.47 o 
   0   4   3       28.15       24.04      0.80 o 
   1   4   3      197.68      225.93      3.13 o 
   2   4   3      201.82      190.78      2.63 o 
   3   4   3       18.45       12.59      0.68 o 
   4   4   3        2.34        5.02      0.36 o 
   5   4   3      380.69      380.64      3.99 o 
   6   4   3       20.46       17.59      0.85 o 
   7   4   3       21.72       29.00      1.22 o 
   8   4   3        9.38       11.88      0.90 o 
   9   4   3        6.82       11.58      1.05 o 
  10   4   3       23.54       24.07      1.45 o 
  11   4   3        0.34       -0.38      0.73 o 
  12   4   3       63.83       68.89      2.34 o 
  13   4   3       17.89       17.78      1.43 o 
  14   4   3        7.26        7.26      1.19 o 
  15   4   3        0.14       -0.81      0.81 o 
  16   4   3        0.21        0.25      1.67 o 
  17   4   3        2.55        0.71      1.03 o 
  18   4   3        3.35        1.41      1.19 o 
  19   4   3        0.01        2.13      1.64 o 
 -20   5   3        0.45        1.23      1.80 o 
 -19   5   3        1.50        0.75      1.53 o 
 -18   5   3        6.79        9.95      1.84 o 
 -17   5   3        1.79        0.31      2.16 o 
 -16   5   3        3.54        5.92      1.52 o 
 -15   5   3        1.35        2.89      1.21 o 
 -14   5   3        0.06       -0.93      0.93 o 
 -13   5   3        6.08        8.87      1.87 o 
 -12   5   3      103.50       90.77      2.60 o 
 -11   5   3       26.95       26.38      1.27 o 
 -10   5   3       32.11       41.80      1.43 o 
  -9   5   3        0.52        1.29      0.62 o 
  -8   5   3      113.24      111.91      2.03 o 
  -7   5   3      160.94      163.30      2.60 o 
  -6   5   3       22.54       38.45      1.15 o 
  -5   5   3       64.16       64.57      1.25 o 
  -4   5   3        5.96        8.23      0.50 o 
  -3   5   3        8.58       17.87      0.65 o 
  -2   5   3      408.90      423.46      5.30 o 
  -1   5   3       11.34       10.09      0.61 o 
   0   5   3      434.40      431.10      5.01 o 
   1   5   3      816.53      908.90     10.91 o 
   2   5   3      400.30      374.53      3.90 o 
   3   5   3      303.91      358.53      3.55 o 
   4   5   3      774.61      860.82      8.94 o 
   5   5   3       91.46      104.88      1.69 o 
   6   5   3       37.83       35.68      1.05 o 
   7   5   3        6.55        6.56      0.80 o 
   8   5   3        5.17       10.09      1.14 o 
   9   5   3        2.34        0.93      0.70 o 
  10   5   3       26.53       36.02      1.63 o 
  11   5   3        1.31        2.71      0.85 o 
  12   5   3        0.38        1.53      0.83 o 
  13   5   3       17.38       18.46      1.49 o 
  14   5   3        1.04        0.62      0.89 o 
  15   5   3        0.15       -0.89      0.89 o 
  16   5   3        0.43       -0.45      1.21 o 
  17   5   3        0.05        0.46      1.23 o 
  18   5   3        0.42       -2.02      2.02 o 
  19   5   3        0.81        0.44      2.51 o 
 -20   6   3        4.89        6.97      2.84 o 
 -19   6   3        2.39       -0.40      1.47 o 
 -18   6   3        1.29        0.49      1.45 o 
 -17   6   3        5.21        3.78      1.61 o 
 -16   6   3        3.26        2.23      1.71 o 
 -15   6   3        0.40        0.09      1.08 o 
 -14   6   3       14.59       13.40      2.01 o 
 -13   6   3       37.66       32.63      1.84 o 
 -12   6   3        1.32        0.86      0.79 o 
 -11   6   3       11.83       10.01      1.12 o 
 -10   6   3       55.72       52.63      1.76 o 
  -9   6   3      133.52      105.61      2.31 o 
  -8   6   3        0.46        1.65      0.61 o 
  -7   6   3       63.29       61.00      2.41 o 
  -6   6   3      155.77      153.48      3.24 o 
  -5   6   3       73.36       82.21      2.14 o 
  -4   6   3        0.57        0.32      0.43 o 
  -3   6   3      908.94      948.66     14.48 o 
  -2   6   3       17.00       13.37      0.56 o 
  -1   6   3       47.50       57.38      1.20 o 
   0   6   3       38.14       41.48      1.09 o 
   1   6   3        6.66        4.15      0.58 o 
   2   6   3      222.81      247.83      3.32 o 
   3   6   3       51.80       44.60      0.93 o 
   4   6   3       42.72       38.28      0.88 o 
   5   6   3       88.79      114.12      1.83 o 
   6   6   3        0.06       -0.43      0.43 o 
   7   6   3        1.03        0.14      0.67 o 
   8   6   3        0.23        0.18      0.53 o 
   9   6   3       15.14       10.24      1.03 o 
  10   6   3        9.53       16.50      1.27 o 
  11   6   3       36.54       30.56      2.10 o 
  12   6   3       12.23        7.55      1.91 o 
  13   6   3       70.48       83.95      2.68 o 
  14   6   3        0.76        1.49      0.95 o 
  15   6   3        0.43       -0.63      1.54 o 
  16   6   3        2.48        1.01      1.21 o 
  17   6   3        4.52        5.44      1.57 o 
  18   6   3        0.12       -2.03      2.13 o 
  19   6   3        0.29       -2.34      6.60 o 
 -19   7   3        0.98       -1.22      1.54 o 
 -18   7   3       11.63       14.21      2.19 o 
 -17   7   3        5.01        4.40      1.71 o 
 -16   7   3       14.28       19.11      3.47 o 
 -15   7   3        0.89        2.53      1.40 o 
 -14   7   3        1.25        1.30      0.91 o 
 -13   7   3        2.89        5.52      1.06 o 
 -12   7   3        2.60        1.69      0.86 o 
 -11   7   3        2.95        1.75      0.87 o 
 -10   7   3       59.05       47.66      1.63 o 
  -9   7   3       98.15       85.23      2.13 o 
  -8   7   3      280.52      281.07      5.10 o 
  -7   7   3       26.53       17.41      1.59 o 
  -6   7   3        0.52       -0.28      0.53 o 
  -5   7   3      111.19      105.11      2.58 o 
  -4   7   3      165.05      169.83      4.74 o 
  -3   7   3      295.79      282.00      5.13 o 
  -2   7   3        4.03        1.92      0.51 o 
  -1   7   3       33.16       32.54      1.07 o 
   0   7   3       29.21       27.77      1.07 o 
   1   7   3        7.46        6.54      0.71 o 
   2   7   3      409.20      431.45      4.93 o 
   3   7   3      102.39      105.19      1.71 o 
   4   7   3       57.90       60.72      1.39 o 
   5   7   3       12.71       14.43      0.84 o 
   6   7   3        4.03        2.06      0.57 o 
   7   7   3       77.04       85.22      2.42 o 
   8   7   3       65.26       50.89      1.55 o 
   9   7   3        9.86       11.34      0.97 o 
  10   7   3        4.34        2.95      0.78 o 
  11   7   3       20.53       17.89      1.22 o 
  12   7   3       45.84       47.18      2.69 o 
  13   7   3       14.96       14.40      1.73 o 
  14   7   3        1.61        2.01      1.17 o 
  15   7   3       13.86       15.66      1.93 o 
  16   7   3        2.52        1.41      1.33 o 
  17   7   3        0.82        0.23      1.95 o 
  18   7   3        0.01       -0.31      1.36 o 
 -19   8   3        0.13        2.60      2.90 o 
 -18   8   3        0.07       -1.48      1.48 o 
 -17   8   3        1.76        1.43      1.59 o 
 -16   8   3        0.87       -0.47      1.37 o 
 -15   8   3        1.31        0.88      1.45 o 
 -14   8   3       11.42        9.91      1.35 o 
 -13   8   3        2.08        2.84      1.14 o 
 -12   8   3        0.82        2.02      0.97 o 
 -11   8   3       17.85       15.17      1.42 o 
 -10   8   3        7.64        9.59      1.01 o 
  -9   8   3        0.06        0.03      1.00 o 
  -8   8   3       69.86       76.45      2.82 o 
  -7   8   3        1.19       -0.22      0.97 o 
  -6   8   3        5.64        5.14      0.84 o 
  -5   8   3       90.86       86.11      2.26 o 
  -4   8   3      311.07      289.19      4.89 o 
  -3   8   3      307.82      296.54      5.48 o 
  -2   8   3        0.22       -0.41      0.41 o 
  -1   8   3       11.88        7.68      0.88 o 
   0   8   3      273.29      269.31      5.73 o 
   1   8   3       59.24       60.39      1.55 o 
   2   8   3       83.60       79.00      1.48 o 
   3   8   3       16.15       19.64      0.91 o 
   4   8   3       27.87       29.22      1.57 o 
   5   8   3       23.35       22.80      1.58 o 
   6   8   3       13.47       16.23      1.00 o 
   7   8   3      129.24      125.82      2.50 o 
   8   8   3      102.60      117.28      2.46 o 
   9   8   3        5.31        6.35      1.16 o 
  10   8   3        0.81        0.96      0.95 o 
  11   8   3        0.03        0.63      1.05 o 
  12   8   3        1.02        1.37      1.08 o 
  13   8   3        1.72        2.75      1.22 o 
  14   8   3        3.54        3.36      1.34 o 
  15   8   3        1.66        1.94      1.24 o 
  16   8   3        0.61        1.06      1.34 o 
  17   8   3        0.44        0.88      1.41 o 
  18   8   3        0.09        1.24      2.03 o 
 -18   9   3        0.03       -1.03      1.93 o 
 -17   9   3        0.02       -0.68      2.47 o 
 -16   9   3        6.64        4.22      2.88 o 
 -15   9   3        5.69        4.04      1.59 o 
 -14   9   3       20.71       26.82      1.95 o 
 -13   9   3        8.96       10.03      1.82 o 
 -12   9   3        7.50        6.47      1.33 o 
 -11   9   3       10.71       12.67      1.88 o 
 -10   9   3        0.34       -0.80      0.80 o 
  -9   9   3        1.58        2.38      0.94 o 
  -8   9   3       34.93       19.70      1.56 o 
  -7   9   3       66.25       76.69      3.30 o 
  -6   9   3      263.45      224.76      5.21 o 
  -5   9   3      266.14      286.37      5.01 o 
  -4   9   3      128.46      106.18      2.62 o 
  -3   9   3      139.52      122.16      2.82 o 
  -2   9   3       95.52       93.41      3.23 o 
  -1   9   3       79.92       70.13      2.01 o 
   0   9   3       48.33       38.13      1.42 o 
   1   9   3       35.26       34.62      1.37 o 
   2   9   3       32.84       39.03      1.40 o 
   3   9   3        9.50       12.45      0.90 o 
   4   9   3        0.40       -0.59      0.64 o 
   5   9   3       11.34        9.13      0.88 o 
   6   9   3       76.73       79.62      3.27 o 
   7   9   3       80.95       72.02      2.58 o 
   8   9   3       82.38       94.51      3.10 o 
   9   9   3       26.37       29.36      2.02 o 
  10   9   3        0.08        0.42      1.00 o 
  11   9   3       15.59       18.13      3.13 o 
  12   9   3       17.83       15.35      2.01 o 
  13   9   3        7.09        8.04      1.52 o 
  14   9   3       15.83       20.18      2.06 o 
  15   9   3        6.10        4.68      1.58 o 
  16   9   3        1.05        1.69      1.87 o 
  17   9   3        0.02       -1.28      1.28 o 
 -17  10   3        0.63        0.01      2.73 o 
 -16  10   3        0.33       -0.32      1.51 o 
 -15  10   3       18.78       19.07      3.83 o 
 -14  10   3       35.82       45.34      2.51 o 
 -13  10   3        0.37       -0.04      0.97 o 
 -12  10   3        6.62        6.01      1.25 o 
 -11  10   3        3.01        1.25      1.22 o 
 -10  10   3       29.84       26.92      1.81 o 
  -9  10   3       37.71       27.73      1.79 o 
  -8  10   3        4.22        8.24      1.15 o 
  -7  10   3       15.83       20.06      1.84 o 
  -6  10   3       85.89       76.45      3.16 o 
  -5  10   3       14.07       18.73      1.34 o 
  -4  10   3      734.75      737.85     10.89 o 
  -3  10   3       37.01       37.65      1.74 o 
  -2  10   3      509.23      476.29      7.48 o 
  -1  10   3      133.48      134.79      3.01 o 
   0  10   3      140.00      131.17      2.70 o 
   1  10   3        1.07        1.91      0.75 o 
   2  10   3       11.32       13.22      2.01 o 
   3  10   3        0.15       -0.14      0.80 o 
   4  10   3       82.06       87.04      3.93 o 
   5  10   3       65.28       60.90      2.18 o 
   6  10   3        2.67        1.16      1.38 o 
   7  10   3       36.73       29.97      3.10 o 
   8  10   3       98.03       96.49      3.19 o 
   9  10   3       51.94       57.99      2.59 o 
  10  10   3       11.89       11.60      1.52 o 
  11  10   3        0.98        0.57      1.08 o 
  12  10   3        8.45        8.41      2.13 o 
  13  10   3       21.26       21.16      2.10 o 
  14  10   3        4.28        7.08      1.63 o 
  15  10   3        0.85        1.77      1.58 o 
  16  10   3        0.03        0.47      1.39 o 
 -16  11   3        1.21        0.05      2.44 o 
 -15  11   3        0.18        0.01      1.12 o 
 -14  11   3        3.18        2.38      1.21 o 
 -13  11   3        5.60        6.91      1.39 o 
 -12  11   3        8.37        9.63      1.42 o 
 -11  11   3        6.96        9.31      1.57 o 
 -10  11   3        2.13        1.85      0.99 o 
  -9  11   3        2.68        1.30      0.93 o 
  -8  11   3       15.17       13.39      1.39 o 
  -7  11   3        3.40        1.27      0.85 o 
  -6  11   3       40.29       46.34      2.37 o 
  -5  11   3       23.73       25.21      1.91 o 
  -4  11   3       19.55       20.25      1.41 o 
  -3  11   3       78.43       70.23      2.20 o 
  -2  11   3        1.29        1.85      0.81 o 
  -1  11   3       32.34       38.81      1.62 o 
   0  11   3       15.55       14.84      1.25 o 
   1  11   3       16.62       17.45      1.68 o 
   2  11   3       50.63       56.09      2.50 o 
   3  11   3       46.70       40.49      3.18 o 
   4  11   3       12.35       12.35      1.56 o 
   5  11   3       48.52       40.84      2.52 o 
   6  11   3        3.34        4.10      1.54 o 
   7  11   3        0.87        1.53      1.55 o 
   8  11   3       11.72       12.21      1.54 o 
   9  11   3        7.66        8.46      1.64 o 
  10  11   3        9.92       11.54      1.62 o 
  11  11   3        2.67        3.83      1.35 o 
  12  11   3       13.93       15.31      1.83 o 
  13  11   3        1.62        1.66      1.36 o 
  14  11   3        0.15       -0.03      1.26 o 
  15  11   3        0.16        0.73      1.40 o 
 -15  12   3        2.22        2.56      1.47 o 
 -14  12   3       11.09        9.47      1.89 o 
 -13  12   3        0.25       -0.55      1.19 o 
 -12  12   3        8.81        8.43      1.83 o 
 -11  12   3       47.00       51.18      2.54 o 
 -10  12   3       15.83       18.64      1.74 o 
  -9  12   3        8.35       12.59      1.45 o 
  -8  12   3       13.43       11.79      1.36 o 
  -7  12   3        4.90        5.62      1.11 o 
  -6  12   3        1.49        3.49      1.28 o 
  -5  12   3        3.72        4.79      1.24 o 
  -4  12   3        4.36        3.24      1.85 o 
  -3  12   3        1.93        0.36      0.96 o 
  -2  12   3       13.75       11.32      1.29 o 
  -1  12   3        9.37       10.89      1.48 o 
   0  12   3       20.41       17.97      1.78 o 
   1  12   3       29.53       35.54      2.69 o 
   2  12   3       28.58       28.55      2.14 o 
   3  12   3       18.75       17.22      1.75 o 
   4  12   3        0.76       -0.31      1.11 o 
   5  12   3       50.68       40.73      2.59 o 
   6  12   3       19.20       26.53      2.56 o 
   7  12   3       53.78       53.77      4.37 o 
   8  12   3       17.29       16.33      2.24 o 
   9  12   3        6.94        5.12      1.81 o 
  10  12   3        0.00        0.15      1.43 o 
  11  12   3        3.38        3.49      1.42 o 
  12  12   3        8.31       12.16      1.74 o 
  13  12   3        2.48        1.92      1.37 o 
  14  12   3        2.61        2.23      1.43 o 
 -14  13   3        5.50        5.80      1.54 o 
 -13  13   3        1.20        1.47      1.19 o 
 -12  13   3        1.24        1.25      1.17 o 
 -11  13   3        1.72        2.25      1.19 o 
 -10  13   3        0.23       -0.20      1.06 o 
  -9  13   3        0.07       -0.10      1.12 o 
  -8  13   3        2.07        4.60      1.14 o 
  -7  13   3        8.37        7.18      1.26 o 
  -6  13   3       10.39       13.17      1.69 o 
  -5  13   3        3.38        2.62      1.59 o 
  -4  13   3        7.57        9.02      3.19 o 
  -3  13   3        3.42        4.44      1.21 o 
  -2  13   3        3.80        5.69      1.27 o 
  -1  13   3        3.38        2.49      1.13 o 
   0  13   3       29.03       28.95      2.39 o 
   1  13   3        0.39        0.96      1.05 o 
   2  13   3        6.13        8.89      1.42 o 
   3  13   3       19.27       14.66      1.75 o 
   4  13   3        0.16        0.08      1.11 o 
   5  13   3        0.19       -0.33      1.46 o 
   6  13   3        3.61        3.81      1.63 o 
   7  13   3       12.47        5.67      1.75 o 
   8  13   3        5.97        1.77      3.11 o 
   9  13   3        0.29        2.28      1.68 o 
  10  13   3        1.04        1.03      1.95 o 
  11  13   3        6.92        9.72      2.28 o 
  12  13   3        6.30        8.16      2.97 o 
  13  13   3        1.13       -0.80      2.89 o 
 -12  14   3        0.04        0.74      1.22 o 
 -11  14   3        7.15        6.92      1.47 o 
 -10  14   3        2.91        2.62      1.25 o 
  -9  14   3        0.00       -0.48      1.28 o 
  -8  14   3        0.01        1.55      1.40 o 
  -7  14   3       34.79       33.99      2.74 o 
  -6  14   3        1.08       -0.03      1.23 o 
  -5  14   3        3.29        1.31      2.01 o 
  -4  14   3        4.66        3.49      1.70 o 
  -3  14   3        0.33       -0.90      1.27 o 
  -2  14   3        0.46       -0.45      1.03 o 
  -1  14   3       49.49       47.48      2.78 o 
   0  14   3        6.56        7.15      1.46 o 
   1  14   3        0.58       -0.42      1.03 o 
   2  14   3        3.31        4.83      1.44 o 
   3  14   3       20.08       17.33      1.95 o 
   4  14   3        0.73        2.66      1.32 o 
   5  14   3        0.04        0.22      1.90 o 
   6  14   3        9.94        8.45      2.10 o 
   7  14   3       12.04       16.18      2.82 o 
   8  14   3        8.34        4.92      1.86 o 
   9  14   3        4.56        9.74      2.08 o 
  10  14   3        1.11        1.59      1.75 o 
  11  14   3        2.00        4.14      3.20 o 
 -11  15   3        0.16        0.38      1.39 o 
 -10  15   3        0.26        3.52      1.61 o 
  -9  15   3        0.02        2.02      1.50 o 
  -8  15   3        0.18        1.76      1.44 o 
  -7  15   3        0.19        0.91      1.44 o 
  -6  15   3        7.80       10.30      2.04 o 
  -5  15   3        1.76        0.98      1.31 o 
  -4  15   3        3.25        4.52      3.25 o 
  -3  15   3        1.21        4.45      1.82 o 
  -2  15   3        8.09        9.47      1.64 o 
  -1  15   3        1.65        1.42      1.24 o 
   0  15   3       11.24       14.87      1.87 o 
   1  15   3        4.02        6.00      1.48 o 
   2  15   3        0.43       -1.41      1.50 o 
   3  15   3        2.89        7.05      1.66 o 
   4  15   3        0.78        2.52      1.40 o 
   5  15   3        3.27        3.45      1.68 o 
   6  15   3       18.04       19.91      2.61 o 
   7  15   3        0.98        0.91      1.65 o 
   8  15   3        0.75        1.79      1.88 o 
   9  15   3        0.43        1.21      2.73 o 
  -8  16   3        0.07        0.45      1.62 o 
  -7  16   3        0.01        1.56      1.33 o 
  -6  16   3        2.90        3.23      1.43 o 
  -5  16   3        0.01        1.89      1.39 o 
  -4  16   3       18.36       29.64      4.84 o 
  -3  16   3       15.57       15.79      2.59 o 
  -2  16   3        8.01        9.11      2.28 o 
  -1  16   3        5.39        8.66      1.64 o 
   0  16   3        0.01        1.98      1.29 o 
   1  16   3        1.61        1.54      1.29 o 
   2  16   3       10.65       10.26      1.92 o 
   3  16   3        1.49        1.67      1.42 o 
   4  16   3        0.45        3.45      1.84 o 
   5  16   3       24.08       32.58      8.83 o 
   6  16   3        0.01        2.85      1.83 o 
   7  16   3        3.55        3.20      2.57 o 
  -4  17   3        0.11        4.44      2.09 o 
  -3  17   3        0.23        2.65      2.05 o 
  -2  17   3        5.99        7.91      3.08 o 
  -1  17   3        5.62        6.88      2.18 o 
   0  17   3        0.61        2.59      2.14 o 
   1  17   3        0.36        0.95      1.76 o 
   2  17   3        0.01       -0.61      2.36 o 
   3  17   3        0.90        0.27      2.23 o 
 -20   0   4        8.19        7.42      2.38 o 
 -19   0   4       46.90       55.58      4.77 o 
 -18   0   4       36.67       51.56      3.53 o 
 -17   0   4        0.11       -0.25      2.70 o 
 -16   0   4        0.02       -0.45      1.19 o 
 -15   0   4        1.24       -0.94      1.33 o 
 -14   0   4       34.29       42.54      2.07 o 
 -13   0   4       10.58       12.55      1.30 o 
 -12   0   4      287.92      281.54      5.65 o 
 -11   0   4       53.49       46.90      2.10 o 
 -10   0   4     2910.60     2884.31     42.93 o 
  -9   0   4      245.88      242.02      4.79 o 
  -8   0   4      497.98      504.30      8.49 o 
  -7   0   4        4.79        1.17      0.58 o 
  -6   0   4       24.59       19.71      1.14 o 
  -5   0   4        5.74        3.09      0.59 o 
  -4   0   4     1471.86     1510.03     22.71 o 
  -3   0   4      194.61      186.61      4.49 o 
  -2   0   4      564.53      545.20     36.24 o 
  -1   0   4       72.39       90.44      1.87 o 
   0   0   4      124.21      157.38      2.71 o 
   1   0   4        5.85        6.17      0.74 o 
   2   0   4      444.75      388.48      4.57 o 
   3   0   4      172.00      169.38      2.54 o 
   4   0   4     4131.27     4024.87    165.64 o 
   5   0   4     5965.41     6150.07     89.05 o 
   6   0   4       89.41       98.70      2.35 o 
   7   0   4       22.84       21.13      5.93 o 
   8   0   4       30.43       20.28      1.81 o 
   9   0   4        1.59        1.07      0.91 o 
  10   0   4       79.98       96.51      3.00 o 
  11   0   4       11.94        7.42      1.46 o 
  12   0   4        0.10        0.19      1.45 o 
  13   0   4       42.47       37.09      2.78 o 
  14   0   4       13.66       10.28      1.76 o 
  15   0   4       17.61       18.32      2.21 o 
  16   0   4        0.67       -1.06      1.18 o 
  17   0   4        0.98        2.88      2.00 o 
  18   0   4        0.35        4.17      2.37 o 
  19   0   4        4.12       -0.07      2.11 o 
 -21   1   4        0.79       -1.00      2.49 o 
 -20   1   4        0.59        0.36      1.46 o 
 -19   1   4        0.97        0.33      1.43 o 
 -18   1   4        0.55        1.66      1.11 o 
 -17   1   4        6.78        8.75      1.31 o 
 -16   1   4        0.23        1.11      0.90 o 
 -15   1   4        0.03       -0.75      0.75 o 
 -14   1   4       16.04       18.07      1.20 o 
 -13   1   4      104.17      110.09      2.21 o 
 -12   1   4        1.50       -0.54      0.54 o 
 -11   1   4       96.38       96.03      2.02 o 
 -10   1   4      345.58      335.60      4.82 o 
  -9   1   4       10.78       11.31      0.74 o 
  -8   1   4        3.27        5.35      0.45 o 
  -7   1   4        7.81        6.64      0.46 o 
  -6   1   4      209.75      206.91      2.86 o 
  -5   1   4       29.33       36.17      0.98 o 
  -4   1   4      119.55      131.15      2.00 o 
  -3   1   4     1097.80     1032.31     13.63 o 
  -2   1   4      247.40      221.22      3.51 o 
  -1   1   4        0.62        0.01      0.24 o 
   0   1   4       36.34       35.13      0.84 o 
   1   1   4      583.20      585.52      5.34 o 
   2   1   4       41.82       38.67      0.74 o 
   3   1   4      438.65      417.58      4.50 o 
   4   1   4       24.16       24.53      1.14 o 
   5   1   4       38.25       35.49      1.15 o 
   6   1   4      107.05      108.32      2.93 o 
   7   1   4      165.56      159.60      2.94 o 
   8   1   4        7.56        6.58      1.02 o 
   9   1   4       37.17       26.91      1.31 o 
  10   1   4        5.38       15.89      1.38 o 
  11   1   4        1.43       -0.69      0.69 o 
  12   1   4        5.28        1.59      0.91 o 
  13   1   4        0.76       -0.52      0.88 o 
  14   1   4        2.53        3.85      1.12 o 
  15   1   4        1.13        1.62      1.11 o 
  16   1   4        1.42        1.76      1.13 o 
  17   1   4        0.04       -0.01      1.14 o 
  18   1   4        0.60        0.19      1.80 o 
  19   1   4        0.01       -0.23      1.57 o 
 -21   2   4        1.73        0.97      2.55 o 
 -20   2   4        0.02       -1.27      1.27 o 
 -19   2   4       11.98       15.71      2.12 o 
 -18   2   4        1.83        0.55      1.28 o 
 -17   2   4        0.44       -0.43      1.16 o 
 -16   2   4        1.70        2.74      1.02 o 
 -15   2   4        5.27        7.51      1.26 o 
 -14   2   4        1.04        2.33      0.73 o 
 -13   2   4       27.56       24.90      1.19 o 
 -12   2   4       19.78       14.96      0.95 o 
 -11   2   4       39.33       39.11      1.37 o 
 -10   2   4       11.93        8.04      0.81 o 
  -9   2   4       73.31       59.51      1.25 o 
  -8   2   4      188.99      212.17      2.72 o 
  -7   2   4       13.42       14.38      0.74 o 
  -6   2   4      680.48      683.57      7.76 o 
  -5   2   4       44.87       58.26      1.25 o 
  -4   2   4      266.32      315.94      3.93 o 
  -3   2   4     1289.89     1425.59     14.86 o 
  -2   2   4       26.88       34.33      0.93 o 
  -1   2   4      111.65      111.14      1.56 o 
   0   2   4        5.25        7.52      0.50 o 
   1   2   4      145.64      152.19      1.83 o 
   2   2   4      198.36      215.84      2.87 o 
   3   2   4      555.58      550.18      6.54 o 
   4   2   4     1533.46     1614.66     17.95 o 
   5   2   4       51.42       61.83      1.39 o 
   6   2   4        0.01       -0.22      0.36 o 
   7   2   4       48.99       53.32      1.53 o 
   8   2   4        0.31        0.23      0.43 o 
   9   2   4       32.55       44.85      2.05 o 
  10   2   4       36.04       33.80      1.71 o 
  11   2   4       15.35       18.19      1.64 o 
  12   2   4        3.11        1.21      0.89 o 
  13   2   4        0.06       -0.76      0.80 o 
  14   2   4        6.75        6.00      1.27 o 
  15   2   4        3.49        2.61      1.16 o 
  16   2   4        0.29        1.42      1.13 o 
  17   2   4        0.11        0.22      1.15 o 
  18   2   4        0.04       -0.94      1.17 o 
  19   2   4        0.33        1.45      1.37 o 
 -20   3   4        0.39        0.62      1.48 o 
 -19   3   4        0.02       -0.14      1.36 o 
 -18   3   4        0.59       -1.17      1.17 o 
 -17   3   4        0.05       -0.97      1.12 o 
 -16   3   4        0.44       -0.50      1.05 o 
 -15   3   4       12.88       15.21      1.74 o 
 -14   3   4        0.76        1.42      0.84 o 
 -13   3   4        0.31        1.09      0.70 o 
 -12   3   4        5.62        1.63      0.62 o 
 -11   3   4      164.43      140.33      2.47 o 
 -10   3   4       83.38       84.88      1.64 o 
  -9   3   4      152.50      137.05      2.08 o 
  -8   3   4        0.05        0.18      0.36 o 
  -7   3   4      281.06      310.41      4.03 o 
  -6   3   4      254.10      238.05      3.22 o 
  -5   3   4      219.78      243.82      3.24 o 
  -4   3   4       36.94       49.21      1.10 o 
  -3   3   4      151.28      139.02      2.18 o 
  -2   3   4     2113.55     2200.00     19.77 o 
  -1   3   4      436.58      436.50      5.13 o 
   0   3   4      538.64      561.43      5.87 o 
   1   3   4        0.52        0.11      0.34 o 
   2   3   4      595.68      642.90      6.76 o 
   3   3   4      246.04      277.53      3.33 o 
   4   3   4      115.34      148.90      2.12 o 
   5   3   4      624.84      685.80      7.95 o 
   6   3   4      180.06      150.57      3.00 o 
   7   3   4      101.31       97.39      3.98 o 
   8   3   4       15.02       14.28      1.45 o 
   9   3   4        0.25       -0.43      0.88 o 
  10   3   4       28.71       26.33      1.55 o 
  11   3   4       15.15       15.16      1.30 o 
  12   3   4        0.07       -0.47      0.81 o 
  13   3   4        5.75        4.96      1.05 o 
  14   3   4        3.15        3.47      1.02 o 
  15   3   4        0.94       -0.91      0.95 o 
  16   3   4        1.99        2.82      1.19 o 
  17   3   4        0.18       -0.16      1.10 o 
  18   3   4        1.08       -0.67      1.14 o 
  19   3   4        0.78       -0.40      1.47 o 
 -20   4   4        6.47        4.64      1.74 o 
 -19   4   4        2.09        4.31      1.72 o 
 -18   4   4        0.93        0.03      1.32 o 
 -17   4   4       12.18       11.63      1.92 o 
 -16   4   4        0.00       -1.02      1.02 o 
 -15   4   4        6.22        6.64      1.48 o 
 -14   4   4       16.00       15.21      1.77 o 
 -13   4   4        8.91        7.76      1.47 o 
 -12   4   4       86.79       71.39      2.00 o 
 -11   4   4       38.70       31.72      1.97 o 
 -10   4   4      264.58      264.48      3.41 o 
  -9   4   4      167.74      175.26      2.50 o 
  -8   4   4       30.18       30.83      1.60 o 
  -7   4   4      293.12      312.37      4.49 o 
  -6   4   4      437.14      435.82      5.82 o 
  -5   4   4      174.20      182.44      2.77 o 
  -4   4   4      471.83      459.56      4.96 o 
  -3   4   4      116.00      128.60      2.10 o 
  -2   4   4       34.01       41.18      0.99 o 
  -1   4   4      283.39      286.91      3.61 o 
   0   4   4       85.16       73.70      1.23 o 
   1   4   4       15.27       12.57      0.85 o 
   2   4   4       98.44      106.59      1.69 o 
   3   4   4       46.36       57.29      1.21 o 
   4   4   4       43.73       46.84      1.09 o 
   5   4   4      110.71      130.44      1.98 o 
   6   4   4      165.67      197.99      3.26 o 
   7   4   4       37.45       30.84      1.51 o 
   8   4   4       63.43       58.75      2.21 o 
   9   4   4        0.87        0.00      0.67 o 
  10   4   4        9.72        8.48      1.17 o 
  11   4   4       57.04       62.26      2.25 o 
  12   4   4       15.78       14.59      1.35 o 
  13   4   4       26.57       26.82      1.76 o 
  14   4   4        0.52        0.99      0.96 o 
  15   4   4        2.96        2.68      1.51 o 
  16   4   4        0.93        0.64      1.16 o 
  17   4   4        0.55        0.07      1.14 o 
  18   4   4        0.45       -0.09      1.23 o 
  19   4   4        0.38        0.06      2.17 o 
 -20   5   4        5.52        6.68      2.30 o 
 -19   5   4        2.67        1.26      1.83 o 
 -18   5   4        9.22        7.91      1.79 o 
 -17   5   4        2.94        4.75      1.63 o 
 -16   5   4        1.84        1.51      1.38 o 
 -15   5   4        0.18       -0.95      1.09 o 
 -14   5   4        2.75        2.64      1.23 o 
 -13   5   4       25.08       20.44      3.26 o 
 -12   5   4       51.91       34.20      1.76 o 
 -11   5   4       74.70       80.19      1.83 o 
 -10   5   4       35.80       23.97      1.09 o 
  -9   5   4       42.43       41.25      1.34 o 
  -8   5   4       39.69       39.50      1.44 o 
  -7   5   4      382.33      386.16      5.80 o 
  -6   5   4       43.35       29.38      2.40 o 
  -5   5   4       17.38       13.03      0.62 o 
  -4   5   4       61.67       61.97      1.25 o 
  -3   5   4       19.89       19.42      0.75 o 
  -2   5   4      591.95      614.99      8.62 o 
  -1   5   4      586.32      588.05      6.73 o 
   0   5   4        4.11        5.39      0.46 o 
   1   5   4       27.22       27.98      1.31 o 
   2   5   4       96.57       96.16      1.79 o 
   3   5   4       20.60       24.42      0.87 o 
   4   5   4       12.10       12.71      0.69 o 
   5   5   4       17.85       13.15      0.94 o 
   6   5   4      108.36      108.59      1.93 o 
   7   5   4        0.10       -0.53      0.53 o 
   8   5   4        4.79        5.52      0.77 o 
   9   5   4        8.20        7.43      1.00 o 
  10   5   4       18.65       21.63      1.45 o 
  11   5   4        8.39        7.90      1.11 o 
  12   5   4        0.01        0.21      0.89 o 
  13   5   4       36.88       35.04      1.97 o 
  14   5   4        0.48       -0.90      0.90 o 
  15   5   4        0.38       -0.28      1.00 o 
  16   5   4        5.50        4.63      1.83 o 
  17   5   4        0.44        1.61      1.49 o 
  18   5   4        0.59        0.82      1.59 o 
 -19   6   4        8.58        8.14      2.06 o 
 -18   6   4        2.57        4.15      3.24 o 
 -17   6   4        2.92        3.20      1.52 o 
 -16   6   4        7.54        9.32      1.78 o 
 -15   6   4       16.22       15.08      1.95 o 
 -14   6   4        2.80        0.80      1.18 o 
 -13   6   4        0.78       -0.34      1.11 o 
 -12   6   4       14.28        6.50      1.44 o 
 -11   6   4        4.92        8.47      0.93 o 
 -10   6   4       26.17       22.10      1.25 o 
  -9   6   4        0.14       -0.28      0.51 o 
  -8   6   4        2.01        1.15      0.65 o 
  -7   6   4      218.75      237.11      3.89 o 
  -6   6   4      366.13      361.26      8.41 o 
  -5   6   4      122.86       75.15      4.83 o 
  -4   6   4       22.99       23.42      1.05 o 
  -3   6   4       28.85       28.96      0.90 o 
  -2   6   4        7.75       10.95      0.57 o 
  -1   6   4       40.74       31.77      1.01 o 
   0   6   4        2.43        1.28      0.60 o 
   1   6   4       92.99      123.72      2.21 o 
   2   6   4       13.09       17.68      0.86 o 
   3   6   4       49.46       55.58      1.67 o 
   4   6   4        1.73        2.05      0.53 o 
   5   6   4        3.84        2.70      0.62 o 
   6   6   4       16.27       10.03      0.87 o 
   7   6   4       19.77       14.35      1.00 o 
   8   6   4       10.03       15.25      1.58 o 
   9   6   4        0.39        2.17      0.71 o 
  10   6   4        0.98        0.49      0.68 o 
  11   6   4        0.42       -0.02      0.71 o 
  12   6   4        3.41        3.35      1.05 o 
  13   6   4       15.99       16.43      1.54 o 
  14   6   4        8.20        7.38      1.24 o 
  15   6   4        0.62        0.54      1.78 o 
  16   6   4        0.71        1.78      1.41 o 
  17   6   4        0.51       -0.54      1.50 o 
  18   6   4        0.79        1.52      1.68 o 
 -19   7   4        7.53       11.27      3.62 o 
 -18   7   4        0.18       -1.09      1.51 o 
 -17   7   4        1.28        1.11      2.02 o 
 -16   7   4       12.77       19.01      2.22 o 
 -15   7   4        2.06        1.01      1.58 o 
 -14   7   4        2.61        1.26      1.26 o 
 -13   7   4        9.43       11.87      2.22 o 
 -12   7   4        5.44        5.20      1.05 o 
 -11   7   4      120.25      109.23      2.55 o 
 -10   7   4       41.03       42.96      1.72 o 
  -9   7   4       17.00        7.44      1.05 o 
  -8   7   4        6.79       11.12      1.16 o 
  -7   7   4       17.48        7.95      2.14 o 
  -6   7   4      285.36      322.66      6.66 o 
  -5   7   4      518.71      435.17      9.94 o 
  -4   7   4       42.17       56.75      3.18 o 
  -3   7   4       30.01       18.34      1.20 o 
  -2   7   4        7.91        8.58      0.75 o 
  -1   7   4      156.38      151.96      6.46 o 
   0   7   4       38.02       35.70      1.30 o 
   1   7   4       18.39       15.57      0.94 o 
   2   7   4       62.55       57.83      1.55 o 
   3   7   4        0.25        0.63      0.55 o 
   4   7   4       57.05       56.69      1.46 o 
   5   7   4       19.65       15.47      0.92 o 
   6   7   4       17.20       20.56      1.13 o 
   7   7   4        7.87        8.55      0.87 o 
   8   7   4       43.74       42.82      1.54 o 
   9   7   4        4.84        6.41      0.89 o 
  10   7   4        3.95        4.05      0.84 o 
  11   7   4        3.01        5.15      0.95 o 
  12   7   4        0.11        0.97      0.81 o 
  13   7   4       15.99       16.83      1.84 o 
  14   7   4        7.57        8.54      1.63 o 
  15   7   4        6.81        7.03      1.61 o 
  16   7   4        5.59        3.58      1.58 o 
  17   7   4        0.52       -1.47      3.46 o 
 -18   8   4        4.09        3.24      1.79 o 
 -17   8   4        0.39        0.02      1.96 o 
 -16   8   4        0.00       -0.62      2.03 o 
 -15   8   4        2.33       -0.49      2.01 o 
 -14   8   4        2.76        1.27      1.32 o 
 -13   8   4        0.20       -0.25      1.21 o 
 -12   8   4       13.71       17.49      1.52 o 
 -11   8   4       49.49       36.34      1.92 o 
 -10   8   4       14.72       21.36      1.59 o 
  -9   8   4       36.38       36.34      1.62 o 
  -8   8   4       39.63       25.96      3.34 o 
  -7   8   4        2.22        3.50      1.13 o 
  -6   8   4      338.61      357.97      7.27 o 
  -5   8   4      437.47      415.34      8.09 o 
  -4   8   4      151.17      146.27      3.08 o 
  -3   8   4      285.47      299.52      5.08 o 
  -2   8   4       38.05       35.18      1.51 o 
  -1   8   4      261.54      264.89      5.80 o 
   0   8   4       52.43       43.35      3.89 o 
   1   8   4       15.37       21.94      1.23 o 
   2   8   4       30.07       46.07      1.52 o 
   3   8   4       49.37       50.61      1.55 o 
   4   8   4       71.35       79.34      2.04 o 
   5   8   4       28.46       28.90      1.33 o 
   6   8   4       11.15        8.85      0.82 o 
   7   8   4       83.50      102.50      3.14 o 
   8   8   4       14.12       11.00      1.01 o 
   9   8   4        0.04        1.70      0.76 o 
  10   8   4        5.21        6.95      1.33 o 
  11   8   4        0.31        1.45      1.10 o 
  12   8   4        5.33        5.73      1.35 o 
  13   8   4        2.94        2.43      1.20 o 
  14   8   4       17.02       15.91      1.93 o 
  15   8   4        1.52        3.78      1.41 o 
  16   8   4        0.00        0.15      1.92 o 
  17   8   4        1.50        0.23      1.51 o 
 -18   9   4       10.37       10.13      3.64 o 
 -17   9   4        2.39        0.40      3.25 o 
 -16   9   4        7.14        5.66      2.60 o 
 -15   9   4        3.50       -0.64      1.55 o 
 -14   9   4        0.55       -0.55      1.31 o 
 -13   9   4        9.95       11.46      1.44 o 
 -12   9   4        3.72        3.31      1.09 o 
 -11   9   4        0.01        0.15      0.89 o 
 -10   9   4        0.12        0.44      0.76 o 
  -9   9   4       42.14       36.83      1.72 o 
  -8   9   4        9.60        7.87      1.41 o 
  -7   9   4        1.53        1.01      1.02 o 
  -6   9   4       23.07       23.47      1.86 o 
  -5   9   4      124.09      124.06      3.64 o 
  -4   9   4       32.61       33.39      2.42 o 
  -3   9   4       15.55       18.85      1.30 o 
  -2   9   4      763.20      765.75     11.14 o 
  -1   9   4       17.97       19.62      1.49 o 
   0   9   4       96.27       80.38      3.69 o 
   1   9   4       28.32       27.28      1.54 o 
   2   9   4      100.41       81.21      2.33 o 
   3   9   4       54.38       68.35      3.27 o 
   4   9   4       24.21       17.83      1.13 o 
   5   9   4       57.61       66.01      1.90 o 
   6   9   4       59.40       71.23      2.03 o 
   7   9   4       14.12       12.09      1.18 o 
   8   9   4        3.32        3.75      1.78 o 
   9   9   4        2.37        2.15      1.11 o 
  10   9   4        0.00        1.12      1.07 o 
  11   9   4        0.46        1.72      1.08 o 
  12   9   4        0.03        1.66      1.15 o 
  13   9   4        0.38        1.55      1.23 o 
  14   9   4        3.03        2.51      1.37 o 
  15   9   4        5.34        3.04      1.48 o 
  16   9   4        0.00        1.02      1.42 o 
 -17  10   4        4.32        1.13      4.79 o 
 -16  10   4        0.14       -0.07      1.55 o 
 -15  10   4        0.90        0.71      1.75 o 
 -14  10   4        0.01       -0.70      1.58 o 
 -13  10   4        0.77        1.06      1.09 o 
 -12  10   4        9.15        9.02      1.41 o 
 -11  10   4        0.10        0.28      0.96 o 
 -10  10   4       18.19       18.35      2.10 o 
  -9  10   4        1.77        1.77      1.01 o 
  -8  10   4        4.46        7.97      1.48 o 
  -7  10   4       57.43       58.42      2.73 o 
  -6  10   4       11.82       10.04      1.46 o 
  -5  10   4       52.46       53.90      2.58 o 
  -4  10   4        0.07        0.39      1.38 o 
  -3  10   4        1.59        2.76      0.93 o 
  -2  10   4       10.18        8.51      1.15 o 
  -1  10   4        5.51        1.98      0.96 o 
   0  10   4        0.62        0.73      0.77 o 
   1  10   4       12.93       13.66      1.23 o 
   2  10   4        0.07        0.45      0.74 o 
   3  10   4        8.04        5.48      0.98 o 
   4  10   4        0.01       -0.51      0.76 o 
   5  10   4        8.61        7.89      1.39 o 
   6  10   4        0.86       -0.03      0.80 o 
   7  10   4        3.21        1.05      1.08 o 
   8  10   4       10.40       12.31      2.44 o 
   9  10   4        1.65        0.76      1.06 o 
  10  10   4        0.61        3.15      1.27 o 
  11  10   4        0.03       -0.52      1.11 o 
  12  10   4        3.14        1.45      1.44 o 
  13  10   4        1.61        0.87      1.19 o 
  14  10   4        0.07       -0.63      1.15 o 
  15  10   4        0.48        0.11      1.37 o 
 -16  11   4        0.08       -1.84      1.84 o 
 -15  11   4        6.11        3.97      1.76 o 
 -14  11   4       21.00       22.20      2.46 o 
 -13  11   4       10.56       10.94      1.75 o 
 -12  11   4        9.62       12.81      1.60 o 
 -11  11   4       28.04       32.09      2.11 o 
 -10  11   4        1.49        1.42      1.02 o 
  -9  11   4        2.79        2.97      1.07 o 
  -8  11   4       11.28       12.85      1.40 o 
  -7  11   4        6.88        7.89      1.64 o 
  -6  11   4        0.02       -0.99      0.99 o 
  -5  11   4       16.88       15.26      2.80 o 
  -4  11   4       63.92       60.58      3.18 o 
  -3  11   4        4.28        5.21      1.12 o 
  -2  11   4       60.49       61.96      2.44 o 
  -1  11   4       72.26       66.21      2.27 o 
   0  11   4      224.24      215.22      4.42 o 
   1  11   4      297.30      275.57      7.01 o 
   2  11   4       89.38      102.71      3.50 o 
   3  11   4        4.61        2.50      1.32 o 
   4  11   4        2.08        2.01      1.22 o 
   5  11   4       26.48       19.43      2.92 o 
   6  11   4        2.80        1.82      1.39 o 
   7  11   4       19.80       17.88      2.25 o 
   8  11   4       18.28       18.66      2.36 o 
   9  11   4       36.67       36.76      2.37 o 
  10  11   4        2.59        3.19      1.23 o 
  11  11   4        0.51        0.65      1.18 o 
  12  11   4        3.33        6.47      1.50 o 
  13  11   4        1.24        0.11      1.28 o 
  14  11   4        1.04        4.13      1.53 o 
 -15  12   4        0.11       -1.72      1.72 o 
 -14  12   4        2.63        2.38      1.71 o 
 -13  12   4        0.60       -0.29      1.13 o 
 -12  12   4        0.24       -0.46      1.13 o 
 -11  12   4        0.07       -0.79      1.09 o 
 -10  12   4        6.98       10.10      1.92 o 
  -9  12   4       12.75       12.65      1.55 o 
  -8  12   4        0.66        0.09      0.98 o 
  -7  12   4        0.05        1.20      1.70 o 
  -6  12   4        1.16        1.21      1.13 o 
  -5  12   4        1.52        2.97      1.36 o 
  -4  12   4        0.87        2.42      1.27 o 
  -3  12   4        2.71        2.73      1.40 o 
  -2  12   4        8.34        6.41      1.07 o 
  -1  12   4       43.45       38.44      2.47 o 
   0  12   4       17.42       19.96      1.84 o 
   1  12   4        3.46        3.57      1.20 o 
   2  12   4        1.67        1.15      1.12 o 
   3  12   4        4.88        0.75      1.13 o 
   4  12   4        0.10        0.18      1.11 o 
   5  12   4        1.30        2.41      1.25 o 
   6  12   4        1.59        3.19      1.49 o 
   7  12   4        0.82        1.08      2.18 o 
   8  12   4        0.64        2.94      1.56 o 
   9  12   4        0.56        2.60      1.61 o 
  10  12   4        0.32       -0.51      2.26 o 
  11  12   4        0.23        1.82      1.92 o 
  12  12   4        3.03        2.68      1.87 o 
  13  12   4        1.26        0.53      1.83 o 
 -13  13   4        0.26        0.26      1.22 o 
 -12  13   4        1.76       -0.06      1.20 o 
 -11  13   4       21.46       21.35      2.71 o 
 -10  13   4        2.64        1.59      1.48 o 
  -9  13   4       10.11       16.08      1.69 o 
  -8  13   4        9.83        8.46      1.71 o 
  -7  13   4        6.18        8.37      1.83 o 
  -6  13   4        6.53        6.17      1.69 o 
  -5  13   4        5.77        4.74      1.58 o 
  -4  13   4       31.41       39.70      5.05 o 
  -3  13   4       25.78       25.63      3.14 o 
  -2  13   4        0.52        0.37      2.55 o 
  -1  13   4        3.71        5.41      1.34 o 
   0  13   4       37.95       35.27      2.46 o 
   1  13   4       12.26       13.70      1.69 o 
   2  13   4       18.43       14.42      1.73 o 
   3  13   4        0.09        2.33      1.24 o 
   4  13   4        0.01        0.84      1.19 o 
   5  13   4        6.24        1.93      1.42 o 
   6  13   4        0.92        0.52      1.43 o 
   7  13   4        1.28        2.22      1.50 o 
   8  13   4        6.37        6.12      1.86 o 
   9  13   4        0.92        1.90      1.67 o 
  10  13   4        0.13        0.73      1.66 o 
  11  13   4        0.89       -1.23      1.76 o 
  12  13   4        0.83        2.03      2.99 o 
 -12  14   4        1.20        0.70      2.67 o 
 -11  14   4        0.02       -1.08      1.26 o 
 -10  14   4        1.54        1.37      1.29 o 
  -9  14   4        7.24        8.49      1.65 o 
  -8  14   4       15.47       16.07      2.41 o 
  -7  14   4       13.87       18.75      2.52 o 
  -6  14   4       25.32       22.08      4.07 o 
  -5  14   4        5.66        7.73      2.97 o 
  -4  14   4        5.33        8.24      2.17 o 
  -3  14   4        0.29       -0.25      1.53 o 
  -2  14   4        6.46        6.48      2.01 o 
  -1  14   4        0.38        1.30      1.17 o 
   0  14   4        0.09        1.40      1.38 o 
   1  14   4        0.80        2.49      1.24 o 
   2  14   4        2.04        2.23      1.22 o 
   3  14   4        4.02        5.41      1.44 o 
   4  14   4        0.39       -0.89      1.19 o 
   5  14   4        8.80        6.32      1.63 o 
   6  14   4        4.92        6.64      1.97 o 
   7  14   4        6.85        6.71      1.99 o 
   8  14   4        1.15        4.30      3.98 o 
   9  14   4        0.18        2.04      2.11 o 
  10  14   4        0.27        1.37      1.74 o 
 -10  15   4        0.80       -1.09      1.53 o 
  -9  15   4        0.10       -1.30      1.30 o 
  -8  15   4        0.21       -1.39      1.40 o 
  -7  15   4        4.82        6.03      1.93 o 
  -6  15   4        7.10        7.79      2.05 o 
  -5  15   4        0.19        1.28      1.72 o 
  -4  15   4        0.94        2.45      1.80 o 
  -3  15   4        0.51        0.83      1.56 o 
  -2  15   4        9.35       12.18      2.46 o 
  -1  15   4        3.09        1.39      2.34 o 
   0  15   4        1.12        2.75      1.35 o 
   1  15   4        0.31        0.75      1.23 o 
   2  15   4        0.54        1.94      1.32 o 
   3  15   4        0.17        0.54      2.06 o 
   4  15   4        4.01        2.48      2.14 o 
   5  15   4        0.67        2.51      1.69 o 
   6  15   4        0.35        2.20      1.71 o 
   7  15   4        0.33        4.21      2.21 o 
   8  15   4        2.14        2.90      2.50 o 
  -7  16   4        2.91        6.25      1.67 o 
  -6  16   4        6.58        9.71      1.89 o 
  -5  16   4       13.28       14.99      2.67 o 
  -4  16   4        7.36       10.37      2.38 o 
  -3  16   4       16.85       20.37      3.05 o 
  -2  16   4        2.44        4.76      3.37 o 
  -1  16   4        0.29        1.82      1.79 o 
   0  16   4        5.85        6.78      2.21 o 
   1  16   4        3.00        2.01      2.03 o 
   2  16   4        0.05        0.07      1.82 o 
   3  16   4        1.01        0.72      1.39 o 
   4  16   4        2.87        3.39      2.97 o 
   5  16   4       11.65       18.51      3.48 o 
 -20   1   5        0.36       -1.36      1.36 o 
 -19   1   5        0.22        0.00      1.34 o 
 -18   1   5        5.10        4.75      1.56 o 
 -17   1   5        3.31        4.63      1.26 o 
 -16   1   5        1.43        1.72      1.00 o 
 -15   1   5        2.54        5.68      0.98 o 
 -14   1   5       12.82       13.89      1.03 o 
 -13   1   5       30.42       30.49      1.35 o 
 -12   1   5        7.10        6.92      0.80 o 
 -11   1   5       30.62       36.92      1.37 o 
 -10   1   5      612.94      581.42      7.09 o 
  -9   1   5       31.13       26.73      1.20 o 
  -8   1   5        1.39        0.43      0.50 o 
  -7   1   5       67.41       53.65      1.80 o 
  -6   1   5       31.99       31.58      1.16 o 
  -5   1   5       27.75       26.04      0.96 o 
  -4   1   5      589.94      618.59      7.91 o 
  -3   1   5      670.60      720.67      9.05 o 
  -2   1   5      111.05      115.72      2.14 o 
  -1   1   5        0.89        0.39      0.35 o 
   0   1   5      107.39      114.25      2.23 o 
   1   1   5       77.55       95.34      1.45 o 
   2   1   5        8.08        4.54      0.36 o 
   3   1   5       92.87      102.32      1.77 o 
   4   1   5       11.92       10.87      0.75 o 
   5   1   5        2.62        1.14      0.51 o 
   6   1   5        3.14        0.67      0.51 o 
   7   1   5       72.30       76.75      1.64 o 
   8   1   5      134.44      128.02      2.80 o 
   9   1   5       15.85       18.60      1.61 o 
  10   1   5        0.17        0.99      0.87 o 
  11   1   5        1.38        1.91      0.97 o 
  12   1   5        0.14       -0.41      0.93 o 
  13   1   5        4.55        1.66      1.11 o 
  14   1   5        1.91        1.29      1.10 o 
  15   1   5        0.00       -0.14      2.14 o 
  16   1   5        1.09        3.04      1.33 o 
  17   1   5        0.81       -1.14      1.14 o 
  18   1   5        0.36       -1.41      1.41 o 
 -20   2   5        2.17       -0.41      1.44 o 
 -19   2   5        4.19        3.30      1.61 o 
 -18   2   5        6.99        3.95      1.98 o 
 -17   2   5       12.88       15.27      1.96 o 
 -16   2   5        5.51        7.54      1.70 o 
 -15   2   5       10.86       11.75      1.14 o 
 -14   2   5       17.52       22.87      1.66 o 
 -13   2   5       34.51       38.81      1.59 o 
 -12   2   5       54.09       61.39      1.71 o 
 -11   2   5       60.15       57.53      1.72 o 
 -10   2   5        0.46        0.38      0.59 o 
  -9   2   5     1027.87     1072.18     12.05 o 
  -8   2   5      483.25      449.73      5.62 o 
  -7   2   5        5.20        4.43      0.58 o 
  -6   2   5        2.32        1.37      0.45 o 
  -5   2   5      211.88      225.23      3.48 o 
  -4   2   5        0.65        1.31      0.48 o 
  -3   2   5       33.49       30.92      1.01 o 
  -2   2   5       25.11       37.63      1.44 o 
  -1   2   5      143.64      138.16      1.84 o 
   0   2   5       42.65       34.10      1.39 o 
   1   2   5       37.76       31.32      0.82 o 
   2   2   5       72.85       68.77      2.48 o 
   3   2   5       26.30       23.00      1.28 o 
   4   2   5        1.93        3.66      0.46 o 
   5   2   5       69.13       60.10      1.31 o 
   6   2   5      723.21      768.53      8.64 o 
   7   2   5        0.69        0.57      0.65 o 
   8   2   5      115.94      112.89      2.44 o 
   9   2   5        8.59        6.89      1.02 o 
  10   2   5       14.61       12.26      1.38 o 
  11   2   5        0.00       -0.08      0.86 o 
  12   2   5        6.07        2.70      1.03 o 
  13   2   5       11.82       13.78      1.70 o 
  14   2   5       28.20       25.39      2.07 o 
  15   2   5        1.23        0.69      1.31 o 
  16   2   5        5.87        5.66      1.44 o 
  17   2   5        0.00        0.54      1.26 o 
  18   2   5        0.07       -1.13      2.58 o 
 -20   3   5        3.16        3.57      2.11 o 
 -19   3   5        0.09       -0.46      1.44 o 
 -18   3   5        1.78        2.30      1.51 o 
 -17   3   5       20.58       20.42      3.66 o 
 -16   3   5       11.00       11.94      1.77 o 
 -15   3   5        2.18        3.33      1.04 o 
 -14   3   5        0.03        1.58      0.87 o 
 -13   3   5        1.13        0.34      0.66 o 
 -12   3   5       48.85       40.94      1.92 o 
 -11   3   5       26.95       29.74      1.26 o 
 -10   3   5      154.62      162.94      2.77 o 
  -9   3   5      348.55      311.62      4.29 o 
  -8   3   5       48.74       52.71      2.27 o 
  -7   3   5        4.96        2.27      0.54 o 
  -6   3   5       17.45       13.76      0.79 o 
  -5   3   5        0.48        1.41      0.39 o 
  -4   3   5       22.07       23.61      1.33 o 
  -3   3   5      340.72      360.01      4.84 o 
  -2   3   5      692.79      691.73      8.68 o 
  -1   3   5      355.22      347.23      3.96 o 
   0   3   5       26.84       25.95      1.00 o 
   1   3   5       12.06       12.45      0.65 o 
   2   3   5       87.49       83.16      1.52 o 
   3   3   5        4.44        3.02      0.48 o 
   4   3   5        0.43       -0.15      0.40 o 
   5   3   5       13.49       12.12      0.72 o 
   6   3   5        0.06        4.01      0.60 o 
   7   3   5      176.60      168.87      3.10 o 
   8   3   5        0.23       -0.70      0.70 o 
   9   3   5        0.04        1.17      0.82 o 
  10   3   5        0.01        0.24      0.81 o 
  11   3   5        2.08        4.87      1.08 o 
  12   3   5        0.39       -0.78      0.89 o 
  13   3   5        0.04        1.53      1.06 o 
  14   3   5        3.16        0.32      1.09 o 
  15   3   5        3.16        6.61      1.40 o 
  16   3   5        0.40       -0.76      1.11 o 
  17   3   5        0.26       -1.16      1.16 o 
  18   3   5        0.34       -0.28      1.31 o 
 -20   4   5        4.09        4.89      2.96 o 
 -19   4   5        5.93        4.47      1.77 o 
 -18   4   5       14.36       17.73      3.17 o 
 -17   4   5        0.05        1.31      1.38 o 
 -16   4   5        0.06        0.23      1.22 o 
 -15   4   5        0.67        0.06      0.96 o 
 -14   4   5        4.88        2.80      1.31 o 
 -13   4   5        3.69        2.93      1.03 o 
 -12   4   5        0.02       -0.50      0.80 o 
 -11   4   5       21.46       21.22      1.30 o 
 -10   4   5       91.54       83.49      2.14 o 
  -9   4   5       28.23       27.02      1.18 o 
  -8   4   5       87.33       90.82      2.56 o 
  -7   4   5       74.01       73.31      1.65 o 
  -6   4   5        9.63        9.12      0.88 o 
  -5   4   5       30.12       32.95      1.34 o 
  -4   4   5       20.52       20.17      1.68 o 
  -3   4   5        0.55        0.95      0.31 o 
  -2   4   5      190.61      200.62      2.61 o 
  -1   4   5       89.31       80.05      1.49 o 
   0   4   5        2.92        3.80      0.51 o 
   1   4   5        3.52        3.52      0.52 o 
   2   4   5       28.86       38.26      1.14 o 
   3   4   5       37.11       37.07      1.06 o 
   4   4   5       83.19       82.25      1.58 o 
   5   4   5       30.73       37.44      1.10 o 
   6   4   5       37.87       35.73      1.59 o 
   7   4   5       85.30       82.30      2.09 o 
   8   4   5        4.78        6.55      1.22 o 
   9   4   5       21.85       16.21      1.19 o 
  10   4   5        0.69        0.76      0.84 o 
  11   4   5        1.66        1.73      0.88 o 
  12   4   5        0.75        1.34      0.96 o 
  13   4   5        0.68        1.62      1.26 o 
  14   4   5        9.74       12.06      1.61 o 
  15   4   5        6.53        6.58      1.44 o 
  16   4   5        1.89        1.37      1.23 o 
  17   4   5        0.02       -1.17      1.17 o 
  18   4   5        0.00       -1.50      1.50 o 
 -19   5   5       10.64       15.26      2.30 o 
 -18   5   5        2.13        3.01      1.67 o 
 -17   5   5        1.04        0.18      2.18 o 
 -16   5   5       13.09       16.76      2.06 o 
 -15   5   5        0.69        0.47      1.33 o 
 -14   5   5       17.83       24.37      2.19 o 
 -13   5   5        0.04       -0.32      0.98 o 
 -12   5   5        0.58       -0.65      0.65 o 
 -11   5   5       15.98       13.68      1.22 o 
 -10   5   5       48.96       33.01      1.55 o 
  -9   5   5       19.89       23.60      1.15 o 
  -8   5   5        4.77       11.31      0.97 o 
  -7   5   5        2.99        8.07      0.86 o 
  -6   5   5        0.15        0.13      0.48 o 
  -5   5   5      300.77      320.99      4.66 o 
  -4   5   5        0.59       -0.14      0.43 o 
  -3   5   5        7.87        8.85      0.75 o 
  -2   5   5       21.08       21.76      0.81 o 
  -1   5   5        0.53        0.30      0.40 o 
   0   5   5      189.73      194.34      2.82 o 
   1   5   5        9.50        8.77      0.67 o 
   2   5   5        7.71        5.37      0.56 o 
   3   5   5      162.74      157.53      2.37 o 
   4   5   5      167.84      181.60      2.63 o 
   5   5   5       38.17       41.97      1.39 o 
   6   5   5       26.87       26.62      1.31 o 
   7   5   5      122.40      125.86      3.15 o 
   8   5   5        0.02        0.37      0.66 o 
   9   5   5        0.05       -0.62      0.68 o 
  10   5   5        0.50        0.53      0.75 o 
  11   5   5        8.56       10.94      1.11 o 
  12   5   5        2.07        4.01      1.08 o 
  13   5   5        0.06        0.24      0.96 o 
  14   5   5        0.06        0.09      1.12 o 
  15   5   5        4.19        4.70      1.41 o 
  16   5   5        0.07        0.46      1.30 o 
  17   5   5        0.73       -1.19      1.19 o 
 -19   6   5       16.75       11.49      2.81 o 
 -18   6   5       15.18       24.30      3.84 o 
 -17   6   5        0.25       -0.78      1.73 o 
 -16   6   5        2.85        1.14      1.60 o 
 -15   6   5        2.15        0.38      1.26 o 
 -14   6   5       19.40       24.24      2.25 o 
 -13   6   5        0.32        1.79      1.21 o 
 -12   6   5       22.73       19.66      1.81 o 
 -11   6   5        3.16        1.23      0.74 o 
 -10   6   5       15.85       16.39      1.05 o 
  -9   6   5       15.69       12.23      1.07 o 
  -8   6   5       13.28       12.53      1.07 o 
  -7   6   5      111.84      101.99      2.37 o 
  -6   6   5        0.16        0.88      0.63 o 
  -5   6   5       34.50       45.73      1.61 o 
  -4   6   5       11.80        9.11      0.98 o 
  -3   6   5        5.42        7.24      0.62 o 
  -2   6   5       35.53       40.38      1.11 o 
  -1   6   5      372.48      385.97      4.78 o 
   0   6   5        2.58        3.66      0.54 o 
   1   6   5       41.28       51.42      1.30 o 
   2   6   5        0.67        0.24      0.47 o 
   3   6   5       18.32       23.90      0.98 o 
   4   6   5        5.19        3.68      0.67 o 
   5   6   5        7.69       10.20      0.73 o 
   6   6   5        2.86        2.12      0.63 o 
   7   6   5        0.15       -0.22      0.63 o 
   8   6   5       45.13       49.98      1.72 o 
   9   6   5        2.32        2.72      0.95 o 
  10   6   5        1.17        0.70      0.78 o 
  11   6   5        0.36        0.13      0.80 o 
  12   6   5        1.48        1.43      0.86 o 
  13   6   5        3.89        3.64      1.12 o 
  14   6   5        0.23        1.17      1.01 o 
  15   6   5        7.91        6.38      1.29 o 
  16   6   5        0.16       -0.43      1.53 o 
  17   6   5        0.15        0.37      1.60 o 
 -18   7   5        1.25       -1.07      1.64 o 
 -17   7   5       11.79       12.33      2.15 o 
 -16   7   5       14.53       18.97      2.27 o 
 -15   7   5        7.48        6.74      1.63 o 
 -14   7   5       39.67       42.24      2.91 o 
 -13   7   5        3.29        4.69      1.43 o 
 -12   7   5        4.91        1.53      1.25 o 
 -11   7   5        5.26        7.56      1.23 o 
 -10   7   5        6.38        8.18      1.00 o 
  -9   7   5        2.28        4.82      0.98 o 
  -8   7   5       88.48       71.61      2.07 o 
  -7   7   5        1.17       -0.04      0.64 o 
  -6   7   5       70.85       77.33      2.37 o 
  -5   7   5      116.36      103.57      2.76 o 
  -4   7   5        4.32        5.20      0.97 o 
  -3   7   5        6.26        9.15      0.89 o 
  -2   7   5      137.29      147.87      3.05 o 
  -1   7   5      351.58      353.74      4.99 o 
   0   7   5        4.72        3.52      0.64 o 
   1   7   5       38.05       43.70      1.32 o 
   2   7   5        1.61        1.48      0.52 o 
   3   7   5        4.66        9.93      0.79 o 
   4   7   5       29.32       21.10      1.23 o 
   5   7   5       32.28       39.74      1.38 o 
   6   7   5        9.18       11.17      0.93 o 
   7   7   5        0.46       -0.63      0.63 o 
   8   7   5       10.04        8.53      0.98 o 
   9   7   5        5.59        5.12      0.89 o 
  10   7   5       24.31       27.23      1.74 o 
  11   7   5        9.49        9.88      1.13 o 
  12   7   5        1.57        0.30      0.81 o 
  13   7   5        0.80        2.01      0.96 o 
  14   7   5        6.05        7.26      2.78 o 
  15   7   5        0.11        0.17      1.47 o 
  16   7   5        0.02        0.06      1.47 o 
 -17   8   5        0.70        0.33      1.60 o 
 -16   8   5        0.76       -0.67      1.33 o 
 -15   8   5        0.00       -0.19      1.36 o 
 -14   8   5        5.14        4.98      1.58 o 
 -13   8   5       12.07       16.54      2.02 o 
 -12   8   5        1.26       -0.98      0.98 o 
 -11   8   5        3.96        6.52      0.97 o 
 -10   8   5        0.01       -0.51      0.74 o 
  -9   8   5       34.88       37.79      2.76 o 
  -8   8   5        1.97        3.98      1.03 o 
  -7   8   5        0.03        0.34      0.84 o 
  -6   8   5       10.17       16.22      1.63 o 
  -5   8   5        7.66        5.72      1.80 o 
  -4   8   5        0.28        1.17      1.18 o 
  -3   8   5        0.33       -1.07      1.07 o 
  -2   8   5       94.24      101.19      4.24 o 
  -1   8   5       58.00       65.58      2.39 o 
   0   8   5       52.11       54.49      2.20 o 
   1   8   5       13.77       14.45      1.23 o 
   2   8   5       39.09       40.19      1.51 o 
   3   8   5        7.28        8.56      0.92 o 
   4   8   5        9.01        9.97      1.00 o 
   5   8   5        0.95        0.90      0.68 o 
   6   8   5        3.30        1.75      0.68 o 
   7   8   5       18.37       20.51      1.29 o 
   8   8   5        0.12        1.16      0.74 o 
   9   8   5       22.84       26.54      1.51 o 
  10   8   5       29.18       30.76      1.65 o 
  11   8   5        5.29        6.52      1.39 o 
  12   8   5        1.06        2.60      1.77 o 
  13   8   5        0.04        0.58      1.20 o 
  14   8   5        0.13        0.66      1.37 o 
  15   8   5        0.99        0.34      1.38 o 
  16   8   5        0.61        1.09      2.28 o 
 -17   9   5        3.19        0.30      1.60 o 
 -16   9   5        0.00       -1.29      1.47 o 
 -15   9   5        0.40       -1.41      1.42 o 
 -14   9   5        4.79        1.31      2.41 o 
 -13   9   5        9.46       14.01      1.99 o 
 -12   9   5       13.64       18.80      2.13 o 
 -11   9   5       23.67       25.96      1.84 o 
 -10   9   5        7.43        3.56      0.94 o 
  -9   9   5        1.68       -0.03      1.43 o 
  -8   9   5        0.00        0.11      0.84 o 
  -7   9   5        1.55       -0.23      1.10 o 
  -6   9   5        1.89       -0.63      1.11 o 
  -5   9   5       47.59       43.13      2.79 o 
  -4   9   5       50.42       37.00      3.07 o 
  -3   9   5      139.02      152.06      5.11 o 
  -2   9   5       67.87       63.11      2.39 o 
  -1   9   5       47.54       38.26      2.07 o 
   0   9   5       37.56       44.07      2.49 o 
   1   9   5       54.46       49.38      3.31 o 
   2   9   5       41.95       45.00      2.87 o 
   3   9   5        1.23       -0.14      0.79 o 
   4   9   5       13.50       18.27      1.41 o 
   5   9   5        1.18        0.72      0.71 o 
   6   9   5        3.22        1.96      0.80 o 
   7   9   5        3.30       -0.03      0.78 o 
   8   9   5       19.18       23.04      1.43 o 
   9   9   5       23.46       18.98      1.79 o 
  10   9   5       30.86       32.94      2.32 o 
  11   9   5       11.10       13.03      1.67 o 
  12   9   5        0.06        2.55      1.29 o 
  13   9   5        1.51        2.10      2.02 o 
  14   9   5        2.64        4.19      1.49 o 
  15   9   5        1.00        0.64      1.46 o 
 -16  10   5       13.54       16.02      3.84 o 
 -15  10   5       10.01       11.84      2.16 o 
 -14  10   5        0.36       -1.31      1.31 o 
 -13  10   5        7.88        5.93      1.73 o 
 -12  10   5       41.95       44.65      3.23 o 
 -11  10   5        3.09        3.05      1.15 o 
 -10  10   5        0.22        0.13      0.89 o 
  -9  10   5        1.19        0.31      0.84 o 
  -8  10   5        0.01       -1.00      1.00 o 
  -7  10   5       45.70       36.57      2.42 o 
  -6  10   5       19.62       24.28      2.98 o 
  -5  10   5        0.01        0.37      1.23 o 
  -4  10   5       26.70       24.16      2.39 o 
  -3  10   5       11.13        7.93      1.71 o 
  -2  10   5      264.62      261.69      7.29 o 
  -1  10   5       12.14       16.64      1.56 o 
   0  10   5      145.61      157.83      3.65 o 
   1  10   5       50.70       47.21      2.04 o 
   2  10   5       71.88       73.46      2.42 o 
   3  10   5        0.31       -0.48      1.10 o 
   4  10   5        4.11        8.17      1.16 o 
   5  10   5        9.93        8.19      1.19 o 
   6  10   5        9.79        9.72      1.58 o 
   7  10   5       31.20       34.80      4.37 o 
   8  10   5        2.19        0.80      1.05 o 
   9  10   5        6.89        7.54      1.46 o 
  10  10   5       18.08       19.41      2.14 o 
  11  10   5       11.03        8.61      1.74 o 
  12  10   5        7.13        7.93      1.59 o 
  13  10   5        0.09       -0.21      1.25 o 
  14  10   5        0.69        0.90      1.42 o 
 -15  11   5        3.06        6.24      2.04 o 
 -14  11   5        0.42       -1.77      1.77 o 
 -13  11   5        1.93        0.15      1.48 o 
 -12  11   5        0.06       -0.54      2.27 o 
 -11  11   5       11.17       11.85      1.74 o 
 -10  11   5        6.63        8.34      1.23 o 
  -9  11   5        1.65       -0.15      1.17 o 
  -8  11   5        8.90       12.91      2.06 o 
  -7  11   5        5.04        5.45      2.80 o 
  -6  11   5       12.21        9.09      1.97 o 
  -5  11   5        2.02        2.43      1.36 o 
  -4  11   5        6.28        7.32      1.76 o 
  -3  11   5        3.13        3.73      1.49 o 
  -2  11   5       71.01       70.80      3.49 o 
  -1  11   5       18.26       17.02      1.48 o 
   0  11   5       13.48       18.83      1.51 o 
   1  11   5       16.00       22.58      1.63 o 
   2  11   5        2.54        2.34      1.08 o 
   3  11   5        1.68        1.23      1.08 o 
   4  11   5        9.33       11.58      1.62 o 
   5  11   5        9.26       10.61      1.69 o 
   6  11   5        0.77        1.34      1.23 o 
   7  11   5       10.35        4.21      3.15 o 
   8  11   5        2.62        5.37      3.00 o 
   9  11   5        0.53        1.01      1.55 o 
  10  11   5        2.85        2.61      2.57 o 
  11  11   5        1.23        4.84      2.92 o 
  12  11   5        0.38        0.41      1.35 o 
  13  11   5        0.65        3.38      1.55 o 
 -14  12   5        2.59       -0.48      1.96 o 
 -13  12   5        7.01        7.59      2.02 o 
 -12  12   5        2.14        1.98      1.48 o 
 -11  12   5        1.54        1.68      1.32 o 
 -10  12   5        1.13        0.09      1.22 o 
  -9  12   5       72.32       80.00      3.21 o 
  -8  12   5        0.82        0.71      1.53 o 
  -7  12   5       16.48       17.46      2.33 o 
  -6  12   5        4.95        5.12      1.71 o 
  -5  12   5        2.70        4.50      1.58 o 
  -4  12   5        2.90        3.78      1.45 o 
  -3  12   5        9.87        8.26      1.80 o 
  -2  12   5       16.24       16.61      1.82 o 
  -1  12   5        3.83        3.52      1.20 o 
   0  12   5        3.62        2.86      1.15 o 
   1  12   5        4.44        4.52      1.35 o 
   2  12   5        2.80        2.83      1.50 o 
   3  12   5        1.48        0.38      1.24 o 
   4  12   5        0.71        2.43      1.27 o 
   5  12   5        1.59        3.65      1.38 o 
   6  12   5        0.92        1.23      1.51 o 
   7  12   5        4.44        4.58      1.65 o 
   8  12   5        6.50       11.45      2.17 o 
   9  12   5        8.78       11.87      2.22 o 
  10  12   5        5.79        6.91      2.14 o 
  11  12   5        3.47        2.57      2.15 o 
  12  12   5        0.76        2.56      3.92 o 
 -12  13   5        9.27        9.19      1.76 o 
 -11  13   5        2.54        3.86      1.82 o 
 -10  13   5        0.14        0.48      1.25 o 
  -9  13   5        0.01       -1.12      1.12 o 
  -8  13   5        5.98        5.16      1.50 o 
  -7  13   5        0.05       -0.14      1.53 o 
  -6  13   5        1.27       -0.18      1.35 o 
  -5  13   5       16.86       17.33      2.47 o 
  -4  13   5        6.05        7.40      2.05 o 
  -3  13   5        0.03        0.72      2.19 o 
  -2  13   5        5.44        6.77      2.31 o 
  -1  13   5        3.36        3.55      1.69 o 
   0  13   5        3.15        1.87      1.79 o 
   1  13   5        1.27        2.08      1.24 o 
   2  13   5       11.44        9.36      1.65 o 
   3  13   5        3.51        4.80      1.89 o 
   4  13   5        0.14        0.58      1.23 o 
   5  13   5        5.05        6.18      1.62 o 
   6  13   5        1.08       -0.02      1.48 o 
   7  13   5        0.05        0.44      1.52 o 
   8  13   5        6.20        9.16      2.12 o 
   9  13   5        1.17        4.96      3.21 o 
  10  13   5        0.34        0.32      2.24 o 
 -11  14   5        0.00        0.41      2.33 o 
 -10  14   5        0.00       -1.20      1.20 o 
  -9  14   5        2.87        1.05      1.45 o 
  -8  14   5        1.35        4.28      1.46 o 
  -7  14   5        0.33        1.88      1.51 o 
  -6  14   5        0.35        0.00      2.23 o 
  -5  14   5       11.10       11.27      3.36 o 
  -4  14   5        5.26        6.98      2.11 o 
  -3  14   5        1.05        0.71      1.55 o 
  -2  14   5        2.13        2.09      1.75 o 
  -1  14   5        0.79        5.92      1.95 o 
   0  14   5        0.94        2.78      1.78 o 
   1  14   5        9.07       11.64      1.80 o 
   2  14   5        7.01        6.63      1.54 o 
   3  14   5        0.07        1.16      1.28 o 
   4  14   5        1.95        1.59      1.48 o 
   5  14   5        7.14        8.31      1.79 o 
   6  14   5        1.39        3.49      1.82 o 
   7  14   5        0.84        0.78      1.74 o 
   8  14   5        5.35        7.20      2.06 o 
  -8  15   5        0.39       -0.69      1.56 o 
  -7  15   5        0.24       -0.17      1.52 o 
  -6  15   5        0.00        4.27      2.86 o 
  -5  15   5        0.06        4.15      2.03 o 
  -4  15   5        0.44        4.48      2.33 o 
  -3  15   5        0.24        2.46      1.84 o 
  -2  15   5        3.51        6.34      2.09 o 
  -1  15   5        4.19        7.25      2.34 o 
   0  15   5        4.95        7.46      2.27 o 
   1  15   5        0.39        0.84      1.73 o 
   2  15   5        2.11        2.47      1.46 o 
   3  15   5        1.95        1.53      1.40 o 
   4  15   5        0.53        0.78      1.50 o 
   5  15   5        1.69        2.82      1.59 o 
   6  15   5        0.07        2.81      1.82 o 
  -2  16   5        7.79       10.39      3.55 o 
  -1  16   5        6.27        7.60      2.27 o 
   0  16   5        7.77        6.79      2.20 o 
 -19   0   6        8.39       13.43      4.07 o 
 -18   0   6       15.34       17.18      2.52 o 
 -17   0   6       25.35       29.01      2.99 o 
 -16   0   6       54.12       61.98      3.70 o 
 -15   0   6        6.33        8.82      1.46 o 
 -14   0   6        5.49        5.35      1.29 o 
 -13   0   6        4.75        3.95      1.59 o 
 -12   0   6        0.41       -0.81      0.81 o 
 -11   0   6       30.71       40.04      2.05 o 
 -10   0   6       54.80       44.13      2.06 o 
  -9   0   6      380.50      381.62      7.22 o 
  -8   0   6     1890.36     1952.19     29.77 o 
  -7   0   6       26.13       34.05      1.80 o 
  -6   0   6      106.12      103.40      2.88 o 
  -5   0   6      132.73      143.72      4.28 o 
  -4   0   6       22.84       18.70      1.67 o 
  -3   0   6      106.48      100.07      3.57 o 
  -2   0   6      416.44      381.75      6.89 o 
  -1   0   6       12.17       12.49      1.00 o 
   0   0   6      811.37      846.26     13.30 o 
   1   0   6       25.48       17.04      1.35 o 
   2   0   6        4.47       -0.28      0.83 o 
   3   0   6       15.20        9.83      1.09 o 
   4   0   6        3.24        0.61      0.73 o 
   5   0   6        7.81        7.13      1.02 o 
   6   0   6      371.61      347.42      7.83 o 
   7   0   6      554.36      560.05     27.27 o 
   8   0   6      143.07      144.84      4.81 o 
   9   0   6        8.65        7.23      1.58 o 
  10   0   6        2.21        5.33      2.09 o 
  11   0   6        0.00       -1.39      1.39 o 
  12   0   6        2.09        0.52      1.97 o 
  13   0   6        2.54        2.73      2.14 o 
  14   0   6        0.02       -1.85      1.85 o 
  15   0   6        3.61        1.14      2.19 o 
  16   0   6        0.08        2.72      2.49 o 
  17   0   6        5.03        0.36      2.40 o 
 -19   1   6        1.61       -1.61      1.61 o 
 -18   1   6        0.01       -0.44      1.29 o 
 -17   1   6        0.01       -1.26      1.26 o 
 -16   1   6        0.37        0.15      1.05 o 
 -15   1   6        5.66        8.52      1.13 o 
 -14   1   6        4.05        3.67      0.78 o 
 -13   1   6        0.47       -0.11      0.62 o 
 -12   1   6       27.40       25.47      1.28 o 
 -11   1   6       29.67       26.95      1.28 o 
 -10   1   6       31.08       32.72      1.62 o 
  -9   1   6       54.34       44.40      1.46 o 
  -8   1   6        4.37        4.00      0.78 o 
  -7   1   6      115.01      115.60      2.22 o 
  -6   1   6       18.48       20.10      1.01 o 
  -5   1   6        5.22        3.53      0.93 o 
  -4   1   6      171.99      173.00      3.41 o 
  -3   1   6        5.77        6.10      0.71 o 
  -2   1   6       43.48       48.84      1.44 o 
  -1   1   6      166.51      157.22      2.54 o 
   0   1   6       53.64       60.67      1.35 o 
   1   1   6       83.87       92.01      1.69 o 
   2   1   6       45.31       43.13      1.00 o 
   3   1   6        0.98        1.83      0.41 o 
   4   1   6       19.04       22.89      0.97 o 
   5   1   6        6.53        5.92      0.68 o 
   6   1   6        4.29        3.28      0.64 o 
   7   1   6        5.42       11.81      1.18 o 
   8   1   6       15.62       10.48      1.42 o 
   9   1   6        5.97        4.48      1.84 o 
  10   1   6        3.38        5.53      2.88 o 
  11   1   6        0.01       -0.77      1.16 o 
  12   1   6        1.39        3.17      1.21 o 
  13   1   6        0.51       -0.14      1.11 o 
  14   1   6        0.10       -1.47      1.47 o 
  15   1   6        0.06        1.92      3.49 o 
  16   1   6        0.47       -0.95      1.47 o 
  17   1   6        0.12        0.15      1.59 o 
 -19   2   6        2.40        1.19      1.85 o 
 -18   2   6        0.94        0.17      1.41 o 
 -17   2   6       14.34       17.66      2.49 o 
 -16   2   6        3.32        5.48      1.21 o 
 -15   2   6        5.79        7.98      1.29 o 
 -14   2   6        9.30       10.33      1.12 o 
 -13   2   6        1.10        1.07      0.65 o 
 -12   2   6       12.30       12.01      0.97 o 
 -11   2   6       26.84       23.49      1.22 o 
 -10   2   6        4.45        2.69      0.67 o 
  -9   2   6        7.65        4.68      0.88 o 
  -8   2   6       13.00       14.82      1.55 o 
  -7   2   6      109.91      113.32      2.22 o 
  -6   2   6       89.09       87.62      1.85 o 
  -5   2   6        1.75        2.59      0.51 o 
  -4   2   6       70.72       63.27      2.99 o 
  -3   2   6       31.81       35.56      1.27 o 
  -2   2   6        7.67       11.00      0.85 o 
  -1   2   6       15.94       19.90      0.96 o 
   0   2   6        9.16        7.91      0.68 o 
   1   2   6       57.69       56.67      1.38 o 
   2   2   6        2.35        1.03      0.31 o 
   3   2   6       28.08       24.82      0.86 o 
   4   2   6        0.79       -0.12      0.45 o 
   5   2   6       88.20      111.04      1.95 o 
   6   2   6      162.85      156.23      2.62 o 
   7   2   6       66.78       92.23      3.31 o 
   8   2   6        0.97        0.08      0.82 o 
   9   2   6        0.18       -0.18      0.92 o 
  10   2   6        0.00       -0.55      0.91 o 
  11   2   6        2.10       -0.06      0.98 o 
  12   2   6        5.66        6.01      1.39 o 
  13   2   6        3.53        1.67      1.19 o 
  14   2   6        0.92       -0.67      1.32 o 
  15   2   6        0.09       -1.10      1.15 o 
  16   2   6        0.23       -0.05      1.35 o 
  17   2   6        0.88        0.31      1.38 o 
 -19   3   6        2.49        0.98      1.56 o 
 -18   3   6        0.30       -0.45      1.47 o 
 -17   3   6        0.61        0.98      1.46 o 
 -16   3   6        8.05       11.46      1.47 o 
 -15   3   6        4.72        4.84      1.15 o 
 -14   3   6        1.77        4.42      0.95 o 
 -13   3   6        0.07        0.10      0.69 o 
 -12   3   6        3.29        6.92      0.96 o 
 -11   3   6        5.03        3.00      0.68 o 
 -10   3   6       10.25        8.97      0.86 o 
  -9   3   6       87.31       76.12      1.84 o 
  -8   3   6       56.00       49.57      1.49 o 
  -7   3   6       81.83       81.99      1.86 o 
  -6   3   6        7.99        8.07      0.74 o 
  -5   3   6        7.98        5.38      0.64 o 
  -4   3   6       84.35       80.96      1.74 o 
  -3   3   6        3.16        3.66      0.60 o 
  -2   3   6       71.18       82.68      2.02 o 
  -1   3   6       22.56       19.97      0.93 o 
   0   3   6      160.31      152.79      2.45 o 
   1   3   6       71.90       72.45      3.43 o 
   2   3   6       80.31       73.01      1.34 o 
   3   3   6        0.29        0.79      0.41 o 
   4   3   6       20.62       19.35      0.85 o 
   5   3   6        0.10        0.23      0.46 o 
   6   3   6        6.04        5.30      0.75 o 
   7   3   6       48.38       43.43      1.76 o 
   8   3   6       45.95       56.35      1.84 o 
   9   3   6        9.91        9.33      1.20 o 
  10   3   6        1.20        0.30      0.97 o 
  11   3   6        1.93        0.69      1.41 o 
  12   3   6        4.99        3.72      1.27 o 
  13   3   6        1.83        4.18      1.31 o 
  14   3   6        0.02       -0.01      1.17 o 
  15   3   6        1.11       -1.15      1.15 o 
  16   3   6        0.32       -0.18      1.37 o 
  17   3   6        0.18       -1.62      1.62 o 
 -19   4   6        0.11       -1.76      1.76 o 
 -18   4   6        6.49        8.70      3.29 o 
 -17   4   6        4.37        8.30      2.10 o 
 -16   4   6        9.39       13.43      1.63 o 
 -15   4   6       24.79       25.10      1.89 o 
 -14   4   6        4.19        3.00      1.11 o 
 -13   4   6        9.70       10.31      1.11 o 
 -12   4   6        0.61        0.87      0.73 o 
 -11   4   6        5.37        7.88      0.94 o 
 -10   4   6       29.91       29.01      1.50 o 
  -9   4   6       50.44       46.01      1.69 o 
  -8   4   6       80.79       86.35      2.44 o 
  -7   4   6      124.79      118.78      2.28 o 
  -6   4   6        5.72        8.59      0.76 o 
  -5   4   6        0.33       -0.22      0.45 o 
  -4   4   6        0.41       -0.50      0.50 o 
  -3   4   6        0.29       -0.46      0.47 o 
  -2   4   6       74.61       59.92      1.50 o 
  -1   4   6       22.39       35.64      1.07 o 
   0   4   6       89.06       86.40      1.64 o 
   1   4   6        3.61        3.33      0.54 o 
   2   4   6       16.84       19.32      0.81 o 
   3   4   6        0.60        1.72      0.49 o 
   4   4   6        5.18        1.71      0.51 o 
   5   4   6        8.14        3.24      0.58 o 
   6   4   6        4.68       11.64      1.02 o 
   7   4   6        2.27        6.02      1.09 o 
   8   4   6        1.30        3.05      0.81 o 
   9   4   6       24.91       19.07      1.64 o 
  10   4   6        3.70        1.52      0.93 o 
  11   4   6        0.00       -0.84      0.84 o 
  12   4   6        2.99        1.44      1.00 o 
  13   4   6        4.36        3.35      1.30 o 
  14   4   6        4.53        3.93      1.42 o 
  15   4   6        6.15        6.73      1.62 o 
  16   4   6        0.16       -1.02      1.26 o 
 -18   5   6        1.41        1.73      1.72 o 
 -17   5   6        0.59       -1.80      1.80 o 
 -16   5   6       14.53       16.91      2.19 o 
 -15   5   6        0.09       -0.55      1.25 o 
 -14   5   6        1.36        0.91      1.23 o 
 -13   5   6        1.49        3.23      0.92 o 
 -12   5   6        0.49        0.60      0.76 o 
 -11   5   6        0.90       -0.70      0.70 o 
 -10   5   6       20.41       14.27      1.17 o 
  -9   5   6       23.86       32.18      1.59 o 
  -8   5   6      168.95      133.71      2.87 o 
  -7   5   6       12.38       17.43      1.18 o 
  -6   5   6        0.07        0.80      0.62 o 
  -5   5   6       51.20       57.02      1.49 o 
  -4   5   6      122.63      118.42      2.82 o 
  -3   5   6       44.45       47.88      1.53 o 
  -2   5   6        0.35        1.06      0.46 o 
  -1   5   6       21.62       23.16      0.96 o 
   0   5   6      167.01      174.33      2.76 o 
   1   5   6      232.65      230.32      3.38 o 
   2   5   6       19.53       19.16      0.94 o 
   3   5   6        0.63       -0.08      0.48 o 
   4   5   6        5.38        5.05      0.63 o 
   5   5   6        0.02        0.33      0.51 o 
   6   5   6        1.51        3.92      0.78 o 
   7   5   6        2.46        3.13      0.86 o 
   8   5   6        3.54        2.80      0.82 o 
   9   5   6        9.12        5.01      0.93 o 
  10   5   6        1.12        0.05      0.84 o 
  11   5   6        0.86        0.12      0.88 o 
  12   5   6        5.30        4.58      1.14 o 
  13   5   6        1.03       -0.47      0.96 o 
  14   5   6        0.01       -1.02      1.02 o 
  15   5   6        3.67        1.71      1.19 o 
  16   5   6        0.49        1.94      1.17 o 
 -18   6   6        0.97        0.67      1.68 o 
 -17   6   6        2.58        4.13      1.72 o 
 -16   6   6        0.01       -0.48      1.90 o 
 -15   6   6        0.08       -1.21      1.21 o 
 -14   6   6        1.12        1.75      1.42 o 
 -13   6   6       23.73       22.27      1.79 o 
 -12   6   6        1.57        3.42      0.91 o 
 -11   6   6        5.04        4.19      0.89 o 
 -10   6   6        0.16       -0.03      0.68 o 
  -9   6   6       22.14       27.32      1.50 o 
  -8   6   6      105.93      102.89      2.54 o 
  -7   6   6        1.05        2.94      0.78 o 
  -6   6   6        0.95        1.55      0.70 o 
  -5   6   6       64.69       75.95      2.63 o 
  -4   6   6      261.42      258.98      4.80 o 
  -3   6   6       56.82       57.84      3.29 o 
  -2   6   6       68.14       70.01      1.78 o 
  -1   6   6        0.26        0.79      0.51 o 
   0   6   6        0.03        0.37      0.52 o 
   1   6   6      117.98      126.65      2.30 o 
   2   6   6        0.25       -0.49      0.56 o 
   3   6   6       24.67       28.33      1.20 o 
   4   6   6        0.00        0.72      0.52 o 
   5   6   6        2.96        1.55      0.67 o 
   6   6   6        0.55       -0.16      0.63 o 
   7   6   6        0.23       -0.51      0.96 o 
   8   6   6       12.58       13.27      1.16 o 
   9   6   6        0.12        1.31      0.80 o 
  10   6   6        9.17        6.70      1.10 o 
  11   6   6        0.63        0.82      0.93 o 
  12   6   6        0.68       -0.91      0.91 o 
  13   6   6        0.36       -0.94      0.94 o 
  14   6   6        0.07       -0.78      1.01 o 
  15   6   6        1.29        0.60      1.12 o 
 -17   7   6       11.60       10.01      2.12 o 
 -16   7   6        0.40       -0.88      1.45 o 
 -15   7   6        1.25        1.34      1.49 o 
 -14   7   6       10.21        8.40      1.78 o 
 -13   7   6        0.11        0.96      1.71 o 
 -12   7   6        6.83        4.66      1.15 o 
 -11   7   6        3.97        4.03      0.94 o 
 -10   7   6        2.63       -0.96      1.03 o 
  -9   7   6       55.10       47.81      1.92 o 
  -8   7   6        0.11        0.45      0.78 o 
  -7   7   6       64.11       54.57      1.92 o 
  -6   7   6        0.60       -0.09      0.83 o 
  -5   7   6       58.01       56.22      2.11 o 
  -4   7   6       65.37       72.71      3.47 o 
  -3   7   6      267.43      246.20      5.52 o 
  -2   7   6       28.88       38.23      2.09 o 
  -1   7   6       27.18       18.03      1.25 o 
   0   7   6        3.19        7.41      0.76 o 
   1   7   6      114.44      149.60      2.46 o 
   2   7   6        5.15        8.15      0.75 o 
   3   7   6        1.54        1.13      0.61 o 
   4   7   6        1.40        1.46      0.62 o 
   5   7   6        0.06       -0.09      0.62 o 
   6   7   6        2.20        2.72      0.85 o 
   7   7   6        0.58        1.74      0.76 o 
   8   7   6        1.73        0.10      0.76 o 
   9   7   6        5.50        7.53      1.64 o 
  10   7   6        2.21        2.54      0.94 o 
  11   7   6        3.50        5.67      1.06 o 
  12   7   6        1.92        1.16      1.23 o 
  13   7   6        0.71        1.06      1.03 o 
  14   7   6        0.03       -0.63      1.48 o 
  15   7   6        1.22        1.42      1.65 o 
 -17   8   6        7.83        5.99      4.23 o 
 -16   8   6        0.98        0.47      1.70 o 
 -15   8   6       16.94       21.46      2.42 o 
 -14   8   6        0.42        0.97      1.84 o 
 -13   8   6        2.90        2.17      1.41 o 
 -12   8   6        0.69        0.02      1.30 o 
 -11   8   6        7.36        8.22      1.27 o 
 -10   8   6       14.89       13.11      1.48 o 
  -9   8   6        3.70        1.09      1.16 o 
  -8   8   6       20.60       23.67      1.64 o 
  -7   8   6        4.00        3.32      0.96 o 
  -6   8   6       11.26        8.85      1.16 o 
  -5   8   6        2.22        0.24      0.80 o 
  -4   8   6       68.78       70.87      2.76 o 
  -3   8   6      230.60      260.07      5.80 o 
  -2   8   6       49.01       40.25      2.16 o 
  -1   8   6        0.00        1.21      0.98 o 
   0   8   6      125.36      123.89      2.96 o 
   1   8   6      157.05      150.35      3.07 o 
   2   8   6       21.61       31.33      1.48 o 
   3   8   6        2.37        1.07      0.74 o 
   4   8   6        1.38        2.31      0.82 o 
   5   8   6       20.36       30.24      1.58 o 
   6   8   6        1.83        2.94      0.85 o 
   7   8   6        0.16        0.28      0.74 o 
   8   8   6        4.68        4.55      0.95 o 
   9   8   6       16.73       16.46      1.35 o 
  10   8   6       10.41       12.86      1.28 o 
  11   8   6        0.28        1.34      0.93 o 
  12   8   6        0.68        2.58      1.35 o 
  13   8   6        0.62        0.00      1.85 o 
  14   8   6        0.00       -0.51      1.52 o 
 -16   9   6       34.66       37.59      4.14 o 
 -15   9   6        2.55        0.55      2.69 o 
 -14   9   6       11.05       16.89      2.27 o 
 -13   9   6        1.21       -1.26      3.33 o 
 -12   9   6        0.22       -1.38      1.38 o 
 -11   9   6        1.16        2.06      1.50 o 
 -10   9   6        0.87        0.48      0.98 o 
  -9   9   6        1.14        0.40      1.35 o 
  -8   9   6        1.58        1.46      1.08 o 
  -7   9   6        7.83        5.18      1.26 o 
  -6   9   6        9.22        8.80      1.76 o 
  -5   9   6        0.00       -0.07      2.63 o 
  -4   9   6       29.05       31.29      2.73 o 
  -3   9   6        3.21        3.62      1.50 o 
  -2   9   6        1.30        1.03      1.29 o 
  -1   9   6        8.59        7.58      1.72 o 
   0   9   6      101.20       84.84      2.61 o 
   1   9   6       22.17       30.66      1.80 o 
   2   9   6        1.63        0.25      0.84 o 
   3   9   6       36.04       37.54      2.01 o 
   4   9   6       12.03       10.06      1.98 o 
   5   9   6       26.76       27.88      2.21 o 
   6   9   6        8.55       11.55      1.21 o 
   7   9   6       14.07       10.84      1.28 o 
   8   9   6        2.33        1.71      1.00 o 
   9   9   6        9.42       11.70      1.42 o 
  10   9   6        0.03        1.68      1.22 o 
  11   9   6        0.70       -0.30      1.21 o 
  12   9   6        0.03       -0.57      1.25 o 
  13   9   6        0.54        2.73      1.48 o 
  14   9   6        0.00       -1.20      2.27 o 
 -15  10   6        2.30        2.14      1.72 o 
 -14  10   6        4.29        3.04      1.84 o 
 -13  10   6        0.01       -1.47      3.00 o 
 -12  10   6        1.66        3.95      1.80 o 
 -11  10   6        0.31       -1.37      1.37 o 
 -10  10   6        0.82        0.02      1.17 o 
  -9  10   6        1.64        1.03      1.17 o 
  -8  10   6       15.48       10.89      1.59 o 
  -7  10   6        1.85        3.27      1.25 o 
  -6  10   6        8.80       17.45      2.83 o 
  -5  10   6       12.55        7.90      1.80 o 
  -4  10   6        2.83        5.69      1.56 o 
  -3  10   6        4.76        6.33      2.58 o 
  -2  10   6        2.71        0.65      1.43 o 
  -1  10   6        4.00        6.43      1.65 o 
   0  10   6       23.77       27.59      2.16 o 
   1  10   6        0.01        1.16      0.92 o 
   2  10   6        1.30        1.14      0.92 o 
   3  10   6        0.07        1.80      1.01 o 
   4  10   6        1.47        4.02      1.10 o 
   5  10   6        0.82       -0.91      0.91 o 
   6  10   6        0.47        0.23      1.01 o 
   7  10   6        0.04       -1.45      1.58 o 
   8  10   6        0.31        2.62      1.53 o 
   9  10   6        0.22        0.78      1.53 o 
  10  10   6        1.12        0.35      1.26 o 
  11  10   6        0.55        1.79      1.39 o 
  12  10   6        0.05        1.91      2.12 o 
  13  10   6        0.06        1.48      2.09 o 
 -14  11   6        1.68       -0.51      2.39 o 
 -13  11   6        0.01        1.75      1.81 o 
 -12  11   6       24.05       21.72      3.81 o 
 -11  11   6       10.27        7.30      2.30 o 
 -10  11   6        1.79        4.06      1.19 o 
  -9  11   6        7.51        8.42      1.57 o 
  -8  11   6        3.97        3.86      1.38 o 
  -7  11   6       11.60       13.36      2.05 o 
  -6  11   6        2.80        0.37      1.44 o 
  -5  11   6        6.70        5.74      1.73 o 
  -4  11   6        0.13        0.13      1.32 o 
  -3  11   6        0.05        0.54      1.26 o 
  -2  11   6        7.75        7.60      1.75 o 
  -1  11   6        0.01       -1.09      1.09 o 
   0  11   6       19.54       20.01      1.97 o 
   1  11   6       19.97       15.39      1.97 o 
   2  11   6       50.74       51.73      2.38 o 
   3  11   6       83.38       83.95      2.79 o 
   4  11   6       52.22       61.76      2.99 o 
   5  11   6        6.50        6.18      1.57 o 
   6  11   6        1.66        0.28      2.01 o 
   7  11   6        3.32        5.03      1.78 o 
   8  11   6        0.06        3.18      2.46 o 
   9  11   6        4.51        2.52      2.94 o 
  10  11   6        3.06        4.87      3.12 o 
  11  11   6        3.65        4.85      2.00 o 
  12  11   6        0.47        8.95      3.48 o 
 -12  12   6        1.27        3.78      2.02 o 
 -11  12   6        0.55       -1.14      1.47 o 
 -10  12   6        2.33        3.99      1.44 o 
  -9  12   6        0.34       -0.47      1.03 o 
  -8  12   6        1.02        0.92      1.54 o 
  -7  12   6       14.64       18.63      2.63 o 
  -6  12   6        0.08        1.11      1.53 o 
  -5  12   6        0.01       -1.29      1.29 o 
  -4  12   6        0.13        0.40      1.39 o 
  -3  12   6        4.06        0.96      1.89 o 
  -2  12   6        4.20        3.15      1.32 o 
  -1  12   6        0.08       -0.75      1.07 o 
   0  12   6       15.53       15.26      1.86 o 
   1  12   6       21.97       23.23      2.98 o 
   2  12   6       11.75       13.15      1.81 o 
   3  12   6        0.79        0.33      1.19 o 
   4  12   6        2.01        2.48      1.77 o 
   5  12   6        0.16        1.74      1.68 o 
   6  12   6        0.00        1.98      1.64 o 
   7  12   6        0.05        1.90      1.58 o 
   8  12   6        2.13        2.08      2.45 o 
   9  12   6        0.00        2.02      1.80 o 
  10  12   6        1.12        4.74      2.04 o 
 -11  13   6        1.11       -0.51      2.51 o 
 -10  13   6        1.70        1.02      1.35 o 
  -9  13   6       20.13       18.59      1.79 o 
  -8  13   6        5.17        3.92      1.54 o 
  -7  13   6        2.77        2.54      1.76 o 
  -6  13   6        0.68       -0.95      1.49 o 
  -5  13   6        0.01        1.57      2.51 o 
  -4  13   6        2.83        0.93      2.19 o 
  -3  13   6        0.50       -0.25      1.19 o 
  -2  13   6        6.02        3.29      1.82 o 
  -1  13   6       17.50       22.41      2.97 o 
   0  13   6        2.07        3.00      2.41 o 
   1  13   6        0.21        2.02      1.77 o 
   2  13   6       14.70       17.33      2.74 o 
   3  13   6        7.74        6.75      1.66 o 
   4  13   6        4.36        3.92      2.50 o 
   5  13   6        1.12        2.56      1.60 o 
   6  13   6        0.21        0.47      2.64 o 
   7  13   6        0.23        3.84      3.63 o 
   8  13   6        0.56        4.29      1.88 o 
   9  13   6        0.02        3.07      2.53 o 
  -9  14   6        0.00       -1.45      1.45 o 
  -8  14   6        1.17        2.02      1.95 o 
  -7  14   6        0.00        0.68      1.58 o 
  -6  14   6       13.81       17.27      4.29 o 
  -5  14   6       10.65       11.53      3.45 o 
  -4  14   6        9.85       10.22      2.36 o 
  -3  14   6        4.48        6.25      2.36 o 
  -2  14   6        3.58        5.03      1.95 o 
  -1  14   6        0.41        1.94      1.68 o 
   0  14   6        0.82        5.23      2.26 o 
   1  14   6        1.29        3.00      3.71 o 
   2  14   6        0.02        1.55      1.68 o 
   3  14   6        0.06        1.94      1.80 o 
   4  14   6        1.35        0.59      1.51 o 
   5  14   6        0.93        0.43      2.44 o 
   6  14   6        0.19        1.28      1.69 o 
  -4  15   6        1.93        4.34      1.98 o 
  -3  15   6        1.19        3.43      1.83 o 
  -2  15   6        0.44        3.25      1.86 o 
  -1  15   6        0.20        2.51      1.82 o 
   0  15   6        4.28        4.71      2.11 o 
   1  15   6        0.03        2.51      4.30 o 
   2  15   6        2.41        2.74      3.21 o 
 -18   1   7        1.75        0.12      1.46 o 
 -17   1   7        0.01       -0.58      1.32 o 
 -16   1   7        2.61        3.90      1.24 o 
 -15   1   7        5.53        6.71      1.16 o 
 -14   1   7        4.50        6.70      1.04 o 
 -13   1   7        3.43        3.90      0.82 o 
 -12   1   7        3.55        6.11      0.86 o 
 -11   1   7       18.27       17.43      1.14 o 
 -10   1   7        3.15        4.60      1.01 o 
  -9   1   7        0.06       -0.12      0.58 o 
  -8   1   7      118.25      104.11      2.24 o 
  -7   1   7      133.09      136.36      2.88 o 
  -6   1   7       82.42       97.91      2.15 o 
  -5   1   7       65.37       74.85      1.82 o 
  -4   1   7       10.31       12.87      0.93 o 
  -3   1   7       24.68       24.69      1.27 o 
  -2   1   7      120.15      125.35      2.57 o 
  -1   1   7       50.83       61.29      1.58 o 
   0   1   7      134.18      135.98      3.12 o 
   1   1   7       36.32       42.63      2.19 o 
   2   1   7       40.47       48.32      1.46 o 
   3   1   7       15.08       12.63      0.92 o 
   4   1   7        0.28       -0.51      0.51 o 
   5   1   7       25.65       24.01      1.19 o 
   6   1   7        0.76        0.27      0.56 o 
   7   1   7        0.00        0.81      0.78 o 
   8   1   7        1.87        0.96      1.10 o 
   9   1   7        6.09        4.33      1.10 o 
  10   1   7       24.72       24.22      3.47 o 
  11   1   7       13.70       16.97      2.40 o 
  12   1   7        0.01        0.54      1.53 o 
  13   1   7        0.08       -2.28      2.33 o 
  14   1   7        0.23       -1.98      1.98 o 
  15   1   7        0.02       -1.56      1.56 o 
  16   1   7        0.26        0.70      2.41 o 
 -18   2   7        0.00       -1.07      1.46 o 
 -17   2   7        6.30        6.48      1.82 o 
 -16   2   7        2.18        0.15      1.08 o 
 -15   2   7       11.01       13.25      1.38 o 
 -14   2   7       13.97       15.52      1.38 o 
 -13   2   7        2.04        0.00      0.80 o 
 -12   2   7        4.01        4.22      0.79 o 
 -11   2   7        6.03        4.19      0.77 o 
 -10   2   7       47.25       46.26      1.56 o 
  -9   2   7        0.00       -0.10      0.57 o 
  -8   2   7       69.67       62.20      1.70 o 
  -7   2   7      256.00      270.00      4.05 o 
  -6   2   7      422.82      414.26      5.51 o 
  -5   2   7       27.21       22.15      1.29 o 
  -4   2   7       23.52       17.27      2.27 o 
  -3   2   7        1.81        1.02      0.67 o 
  -2   2   7       32.96       33.77      1.44 o 
  -1   2   7        7.12        6.01      0.83 o 
   0   2   7        5.77        6.54      0.75 o 
   1   2   7       15.04       18.41      0.97 o 
   2   2   7       31.47       27.95      1.15 o 
   3   2   7       31.19       28.72      1.17 o 
   4   2   7        1.66        0.84      0.59 o 
   5   2   7        1.40        1.04      0.58 o 
   6   2   7        3.84        4.23      0.77 o 
   7   2   7       10.61        4.95      1.09 o 
   8   2   7       85.45       82.86      2.68 o 
   9   2   7        9.12       10.07      1.32 o 
  10   2   7        5.43        3.84      1.14 o 
  11   2   7        0.28       -0.25      1.01 o 
  12   2   7        0.14        0.73      1.04 o 
  13   2   7        0.27        0.99      1.33 o 
  14   2   7        0.23       -1.34      1.34 o 
  15   2   7        1.17        1.44      1.76 o 
  16   2   7        3.25        0.81      2.69 o 
 -18   3   7        2.92        2.26      1.75 o 
 -17   3   7        1.32        3.12      1.69 o 
 -16   3   7        2.04        2.62      1.20 o 
 -15   3   7       12.73       13.31      1.61 o 
 -14   3   7        0.15       -0.81      0.81 o 
 -13   3   7       23.49       34.49      1.82 o 
 -12   3   7        1.38        4.18      0.89 o 
 -11   3   7        0.00        2.44      0.78 o 
 -10   3   7        6.81        3.50      0.74 o 
  -9   3   7       22.48       24.75      1.27 o 
  -8   3   7       53.19       62.99      1.74 o 
  -7   3   7       47.87       45.23      1.55 o 
  -6   3   7      130.28      138.19      2.60 o 
  -5   3   7        7.61        6.98      1.12 o 
  -4   3   7       12.80       15.08      1.09 o 
  -3   3   7        0.00       -0.55      0.55 o 
  -2   3   7        2.04       -0.04      0.59 o 
  -1   3   7       71.18       63.58      1.78 o 
   0   3   7       27.39       26.40      1.08 o 
   1   3   7        4.96        4.42      0.63 o 
   2   3   7       11.11       10.98      0.77 o 
   3   3   7        2.18        1.63      0.56 o 
   4   3   7       11.19       10.92      0.88 o 
   5   3   7        0.00       -0.37      0.53 o 
   6   3   7        0.10       -0.68      0.68 o 
   7   3   7        0.08       -0.25      0.74 o 
   8   3   7        3.21        4.72      1.19 o 
   9   3   7       27.18       26.27      1.84 o 
  10   3   7        8.46        7.50      1.50 o 
  11   3   7        0.00        0.15      0.96 o 
  12   3   7        0.01       -0.21      0.98 o 
  13   3   7        0.12       -0.19      1.06 o 
  14   3   7        0.09       -0.55      1.11 o 
  15   3   7        0.00       -1.14      1.14 o 
 -18   4   7        4.81        4.75      2.16 o 
 -17   4   7       16.77       19.53      1.98 o 
 -16   4   7        9.92       12.68      1.66 o 
 -15   4   7        5.90        3.37      1.26 o 
 -14   4   7        4.62        5.61      1.09 o 
 -13   4   7        1.90        0.21      0.86 o 
 -12   4   7        1.34       -0.53      0.76 o 
 -11   4   7        0.09       -0.47      0.68 o 
 -10   4   7        8.20        9.33      1.06 o 
  -9   4   7       20.38       20.85      1.37 o 
  -8   4   7       23.04       18.55      1.27 o 
  -7   4   7       45.66       52.52      1.59 o 
  -6   4   7       35.33       28.24      1.40 o 
  -5   4   7        0.03       -0.28      0.64 o 
  -4   4   7        0.68        1.35      0.67 o 
  -3   4   7        4.71        4.73      0.77 o 
  -2   4   7       20.88       18.90      1.18 o 
  -1   4   7        0.03        0.36      0.49 o 
   0   4   7        3.80        6.24      0.74 o 
   1   4   7       57.28       58.61      1.61 o 
   2   4   7        1.12        2.12      0.52 o 
   3   4   7        2.88        1.93      0.52 o 
   4   4   7       33.74       35.57      1.12 o 
   5   4   7        7.64        8.70      0.91 o 
   6   4   7       16.71       16.93      2.12 o 
   7   4   7       13.78       15.65      1.24 o 
   8   4   7       16.18       15.23      1.24 o 
   9   4   7        3.48        2.47      1.61 o 
  10   4   7        0.63        0.77      0.98 o 
  11   4   7        6.50        4.32      1.19 o 
  12   4   7        0.01       -0.27      1.02 o 
  13   4   7        0.05       -0.99      0.99 o 
  14   4   7        0.02       -0.80      1.07 o 
  15   4   7        0.18        1.15      1.25 o 
 -17   5   7        7.44        8.26      2.10 o 
 -16   5   7        5.26        8.86      1.56 o 
 -15   5   7        0.40       -1.51      1.51 o 
 -14   5   7        5.08        6.35      1.33 o 
 -13   5   7        3.51        2.48      0.93 o 
 -12   5   7       13.50       17.17      1.38 o 
 -11   5   7        0.72       -0.24      0.77 o 
 -10   5   7        1.90        0.16      0.72 o 
  -9   5   7        1.09        0.01      0.74 o 
  -8   5   7        0.00        0.39      0.78 o 
  -7   5   7        2.46        0.84      0.79 o 
  -6   5   7       50.85       53.16      2.06 o 
  -5   5   7        3.22        5.16      0.98 o 
  -4   5   7        2.96        1.89      0.71 o 
  -3   5   7       55.59       54.06      1.74 o 
  -2   5   7       11.35       11.47      1.01 o 
  -1   5   7       59.74       67.30      1.74 o 
   0   5   7       11.96       11.98      0.84 o 
   1   5   7       16.64       17.95      0.92 o 
   2   5   7        9.45        4.87      0.68 o 
   3   5   7        0.98        0.59      0.50 o 
   4   5   7        9.20        8.20      0.70 o 
   5   5   7       21.88       17.06      1.05 o 
   6   5   7       14.07       19.76      1.85 o 
   7   5   7       11.22        9.67      1.54 o 
   8   5   7        1.59       -0.14      0.78 o 
   9   5   7       21.34       16.80      1.54 o 
  10   5   7        0.76        0.69      1.00 o 
  11   5   7        0.25       -0.16      0.96 o 
  12   5   7        0.10        1.11      1.09 o 
  13   5   7        1.41        0.53      1.13 o 
  14   5   7        0.52       -0.32      1.17 o 
  15   5   7        0.01        0.55      1.76 o 
 -17   6   7       10.12       14.33      2.83 o 
 -16   6   7       14.25       17.44      2.36 o 
 -15   6   7        1.89        0.02      1.13 o 
 -14   6   7        2.13        0.26      1.22 o 
 -13   6   7        1.64        1.75      1.06 o 
 -12   6   7        6.99        5.70      1.08 o 
 -11   6   7        0.40        0.38      0.80 o 
 -10   6   7        1.57        2.32      0.86 o 
  -9   6   7       12.08       10.73      1.23 o 
  -8   6   7       14.13       11.86      1.27 o 
  -7   6   7       13.28        9.98      1.21 o 
  -6   6   7        0.11        0.19      0.80 o 
  -5   6   7       46.82       48.82      2.29 o 
  -4   6   7        6.09        5.61      1.04 o 
  -3   6   7        2.43        3.68      0.95 o 
  -2   6   7       38.09       39.17      2.22 o 
  -1   6   7        0.42       -0.33      0.62 o 
   0   6   7        0.76        0.35      0.56 o 
   1   6   7       88.36       90.62      1.77 o 
   2   6   7        8.20        9.25      0.77 o 
   3   6   7        6.39        8.47      0.79 o 
   4   6   7       30.99       31.90      1.35 o 
   5   6   7        0.93        1.15      0.75 o 
   6   6   7        2.82        2.57      0.86 o 
   7   6   7        6.61        6.95      1.15 o 
   8   6   7        0.41       -0.82      0.82 o 
   9   6   7        0.05        0.32      0.96 o 
  10   6   7        7.47        4.85      1.23 o 
  11   6   7        8.08        6.10      1.29 o 
  12   6   7        0.21       -0.40      1.14 o 
  13   6   7        0.25        0.82      1.15 o 
  14   6   7        0.27       -0.96      1.03 o 
 -16   7   7        5.61        7.43      2.05 o 
 -15   7   7        7.17        4.91      1.83 o 
 -14   7   7        0.76       -0.68      1.44 o 
 -13   7   7       15.40       21.98      1.93 o 
 -12   7   7       25.90       23.92      1.64 o 
 -11   7   7        3.54        6.71      1.21 o 
 -10   7   7        8.96       10.13      1.33 o 
  -9   7   7        3.39        4.94      1.06 o 
  -8   7   7        2.84        3.30      0.95 o 
  -7   7   7        5.03        3.61      0.98 o 
  -6   7   7       17.25       18.75      1.51 o 
  -5   7   7        8.97       10.07      1.21 o 
  -4   7   7        8.69        5.63      1.05 o 
  -3   7   7       26.12       24.20      1.62 o 
  -2   7   7        5.55        8.78      1.16 o 
  -1   7   7        0.12        0.74      0.85 o 
   0   7   7        0.73        1.01      0.97 o 
   1   7   7       44.43       42.34      1.83 o 
   2   7   7       69.42       74.82      1.76 o 
   3   7   7       10.49       11.57      0.91 o 
   4   7   7        0.49        0.57      0.70 o 
   5   7   7        0.59       -0.77      0.77 o 
   6   7   7        6.71        6.30      1.23 o 
   7   7   7        0.54        0.73      0.79 o 
   8   7   7        0.25        0.60      0.92 o 
   9   7   7        0.26        0.01      0.96 o 
  10   7   7        7.06        5.10      1.21 o 
  11   7   7        0.66        1.63      1.07 o 
  12   7   7        1.72        1.44      1.33 o 
  13   7   7        4.40        3.25      1.24 o 
  14   7   7        0.33       -0.37      2.47 o 
 -15   8   7        1.93        2.12      1.82 o 
 -14   8   7        3.09        2.09      1.65 o 
 -13   8   7        5.39        4.81      2.01 o 
 -12   8   7        3.54        4.06      1.42 o 
 -11   8   7       22.60       29.80      2.33 o 
 -10   8   7        1.45        1.23      0.98 o 
  -9   8   7        2.13        4.66      1.07 o 
  -8   8   7        0.17       -0.84      0.84 o 
  -7   8   7       16.67       16.23      1.48 o 
  -6   8   7        0.03        0.20      0.93 o 
  -5   8   7        0.11       -0.55      1.14 o 
  -4   8   7        0.05       -0.12      0.84 o 
  -3   8   7        4.22        1.74      1.11 o 
  -2   8   7        6.17        7.49      1.13 o 
  -1   8   7        4.73        5.01      1.43 o 
   0   8   7       10.21        6.51      1.13 o 
   1   8   7        0.03        0.28      0.71 o 
   2   8   7       15.72       19.22      1.33 o 
   3   8   7        1.36        1.60      0.81 o 
   4   8   7        1.35        0.20      1.13 o 
   5   8   7        1.22        2.34      0.86 o 
   6   8   7        0.09        0.60      0.88 o 
   7   8   7        1.18        0.79      0.85 o 
   8   8   7        0.60        1.42      0.89 o 
   9   8   7        3.84        4.12      1.14 o 
  10   8   7        0.78        2.31      1.13 o 
  11   8   7        1.50        0.21      1.08 o 
  12   8   7        4.46        4.97      1.87 o 
  13   8   7        2.09        4.63      2.37 o 
 -14   9   7        0.99        2.52      2.39 o 
 -13   9   7        4.25       10.40      2.36 o 
 -12   9   7        1.34        0.01      1.64 o 
 -11   9   7        7.27       10.59      1.74 o 
 -10   9   7        7.28        7.16      1.55 o 
  -9   9   7       11.90       12.07      1.71 o 
  -8   9   7        3.07       -0.48      1.15 o 
  -7   9   7       10.96       11.87      1.65 o 
  -6   9   7        1.59        2.48      0.96 o 
  -5   9   7        2.63        0.67      0.97 o 
  -4   9   7        2.48        0.43      0.87 o 
  -3   9   7       15.16       18.25      1.82 o 
  -2   9   7        5.86        2.93      1.16 o 
  -1   9   7       27.45       31.85      2.18 o 
   0   9   7        4.98        6.57      1.53 o 
   1   9   7        4.65        5.15      1.34 o 
   2   9   7       14.06        9.55      1.27 o 
   3   9   7       12.39       15.09      2.07 o 
   4   9   7       12.56       13.98      1.86 o 
   5   9   7        2.74        3.07      1.12 o 
   6   9   7        1.41       -0.31      1.03 o 
   7   9   7        0.62        2.33      1.17 o 
   8   9   7        0.15        1.50      1.03 o 
   9   9   7        0.12        0.94      1.09 o 
  10   9   7        3.27        2.32      1.64 o 
  11   9   7        3.25        1.46      3.15 o 
  12   9   7        5.02        5.04      1.96 o 
 -13  10   7        5.41        7.00      2.24 o 
 -12  10   7        0.81       -0.57      1.71 o 
 -11  10   7        3.70        4.08      1.46 o 
 -10  10   7        9.62        7.42      1.64 o 
  -9  10   7        8.75       10.18      1.70 o 
  -8  10   7        0.47       -0.81      1.16 o 
  -7  10   7        2.32        2.95      1.91 o 
  -6  10   7        6.96       12.44      1.73 o 
  -5  10   7        6.63        5.51      1.47 o 
  -4  10   7       13.76       14.70      2.25 o 
  -3  10   7        1.67        0.27      1.43 o 
  -2  10   7        3.44        1.46      1.51 o 
  -1  10   7        0.00       -0.20      1.20 o 
   0  10   7       22.03       30.08      2.40 o 
   1  10   7       16.18       16.13      1.90 o 
   2  10   7       12.29       11.13      1.67 o 
   3  10   7       29.62       30.09      1.99 o 
   4  10   7        5.63        8.59      1.37 o 
   5  10   7        0.45       -1.13      1.21 o 
   6  10   7        1.21       -0.29      1.50 o 
   7  10   7        3.33        7.60      2.18 o 
   8  10   7        0.06       -0.14      2.03 o 
   9  10   7        4.04        5.37      3.95 o 
  10  10   7        0.01        0.06      1.64 o 
  11  10   7        0.02       -1.22      1.99 o 
 -12  11   7        1.23        0.22      2.09 o 
 -11  11   7        0.41        0.32      1.71 o 
 -10  11   7        1.00        2.34      1.44 o 
  -9  11   7        4.11        6.16      1.85 o 
  -8  11   7        4.99        7.26      1.65 o 
  -7  11   7        5.33        4.93      1.51 o 
  -6  11   7        2.07        3.56      1.67 o 
  -5  11   7        0.03        0.58      1.27 o 
  -4  11   7        7.19        8.45      2.70 o 
  -3  11   7        0.56        1.56      1.53 o 
  -2  11   7        0.03       -0.53      2.05 o 
  -1  11   7        0.25        0.60      1.23 o 
   0  11   7       18.63       21.82      2.13 o 
   1  11   7        0.39        1.12      1.26 o 
   2  11   7       11.23        8.39      1.68 o 
   3  11   7        6.39        6.69      1.30 o 
   4  11   7        0.64        2.71      1.16 o 
   5  11   7        0.80       -0.43      1.26 o 
   6  11   7        0.61       -0.09      2.21 o 
   7  11   7        1.41        3.96      1.73 o 
   8  11   7        0.37        5.93      5.28 o 
   9  11   7        0.30        3.17      1.71 o 
  10  11   7        1.46        3.92      2.54 o 
 -11  12   7        4.60        6.88      2.90 o 
 -10  12   7        1.92        5.72      1.67 o 
  -9  12   7        0.05        0.59      1.34 o 
  -8  12   7        0.69       -1.20      1.43 o 
  -7  12   7       20.31       23.33      2.27 o 
  -6  12   7        2.98        4.18      1.56 o 
  -5  12   7        7.52        8.94      2.09 o 
  -4  12   7        2.05        4.24      1.84 o 
  -3  12   7        5.73        4.12      1.76 o 
  -2  12   7        0.42       -1.20      1.20 o 
  -1  12   7        4.53        6.53      1.55 o 
   0  12   7        8.80        8.27      1.64 o 
   1  12   7        0.34        0.66      1.35 o 
   2  12   7        2.14        2.60      1.91 o 
   3  12   7        1.25        2.70      3.52 o 
   4  12   7        0.92        2.56      1.43 o 
   5  12   7        0.02       -0.10      1.64 o 
   6  12   7        0.20        1.52      2.73 o 
   7  12   7        0.89        4.81      1.76 o 
   8  12   7        0.27        4.27      1.86 o 
  -9  13   7        3.38        3.52      1.83 o 
  -8  13   7        0.12       -0.11      1.39 o 
  -7  13   7        0.21       -0.98      1.35 o 
  -6  13   7        2.46        0.69      2.41 o 
  -5  13   7        1.05        0.72      1.66 o 
  -4  13   7        0.42        0.15      1.62 o 
  -3  13   7        2.65        3.16      1.49 o 
  -2  13   7        1.69        1.93      1.42 o 
  -1  13   7        0.07        3.10      1.87 o 
   0  13   7        0.90        2.08      1.81 o 
   1  13   7        4.34        4.85      2.00 o 
   2  13   7        4.38        6.48      2.19 o 
   3  13   7        0.63        3.36      1.86 o 
   4  13   7        1.25        0.26      4.04 o 
   5  13   7        2.90        1.74      3.16 o 
   6  13   7        0.01        2.06      1.77 o 
  -6  14   7        0.31       -1.62      1.74 o 
  -4  14   7        0.00       -0.21      1.72 o 
  -3  14   7        1.85        4.91      2.14 o 
  -2  14   7        1.11        6.77      2.13 o 
  -1  14   7        0.07        0.65      1.89 o 
   0  14   7        0.37        3.25      2.03 o 
   1  14   7        1.53        5.91      2.36 o 
   2  14   7        0.01        3.78      2.28 o 
   3  14   7        0.09        2.90      2.23 o 
 -17   0   8        2.66        1.70      3.35 o 
 -16   0   8       11.76       11.67      2.28 o 
 -15   0   8        3.99        2.33      1.69 o 
 -14   0   8       19.41       31.74      2.75 o 
 -13   0   8       18.85       22.00      3.15 o 
 -12   0   8        1.10       -0.94      0.94 o 
 -11   0   8        2.18        0.24      0.96 o 
 -10   0   8        3.35        1.30      0.99 o 
  -9   0   8        5.77        2.77      1.10 o 
  -8   0   8       33.54       34.25      2.17 o 
  -7   0   8       13.90       12.96      1.46 o 
  -6   0   8       77.83       81.46      2.89 o 
  -5   0   8      132.16      126.95      4.37 o 
  -4   0   8       94.76       99.02      3.82 o 
  -3   0   8       13.25        9.12      1.52 o 
  -2   0   8        6.25        9.08      1.58 o 
  -1   0   8        1.29        0.86      1.05 o 
   0   0   8        0.00        1.08      0.90 o 
   1   0   8       23.61       24.92      1.81 o 
   2   0   8       54.00       47.88      2.28 o 
   3   0   8       71.85       88.94      3.02 o 
   4   0   8        1.13        0.96      0.92 o 
   5   0   8        0.34       -0.78      0.78 o 
   6   0   8        3.79        3.25      1.47 o 
   7   0   8        9.09        8.36      1.82 o 
   8   0   8       26.35       13.97      2.11 o 
   9   0   8       64.22       62.86      3.59 o 
  10   0   8       28.95       27.00      4.19 o 
  11   0   8        0.28       -1.43      1.43 o 
  12   0   8        0.32       -1.16      1.56 o 
  13   0   8        0.01       -0.95      1.67 o 
  14   0   8        0.00       -2.08      2.08 o 
 -17   1   8        0.65       -1.37      1.37 o 
 -16   1   8        0.55        1.10      1.23 o 
 -15   1   8        0.00       -0.92      0.92 o 
 -14   1   8        0.03        0.16      1.12 o 
 -13   1   8        0.21       -0.06      0.79 o 
 -12   1   8       11.86       15.42      1.21 o 
 -11   1   8        0.49        0.75      0.72 o 
 -10   1   8        0.30        0.19      0.67 o 
  -9   1   8        5.65        5.91      0.87 o 
  -8   1   8       49.27       50.88      1.69 o 
  -7   1   8        1.32        2.03      0.73 o 
  -6   1   8       21.21       20.54      1.80 o 
  -5   1   8       17.78       22.69      1.37 o 
  -4   1   8       25.80       25.40      1.44 o 
  -3   1   8       41.20       41.48      2.32 o 
  -2   1   8        1.47        1.42      0.85 o 
  -1   1   8       29.49       28.81      1.92 o 
   0   1   8        2.69        0.73      0.72 o 
   1   1   8        0.88       -0.23      0.60 o 
   2   1   8        7.16        8.96      0.90 o 
   3   1   8        0.20        0.07      0.63 o 
   4   1   8        2.63        2.96      0.73 o 
   5   1   8        1.17        1.19      0.67 o 
   6   1   8        0.05       -0.17      0.73 o 
   7   1   8        0.03        1.82      0.96 o 
   8   1   8        1.24        0.36      0.89 o 
   9   1   8        0.30        0.66      1.03 o 
  10   1   8        2.03        2.74      1.29 o 
  11   1   8        0.04       -0.96      0.98 o 
  12   1   8        1.25        1.92      1.43 o 
  13   1   8        0.01       -1.04      1.16 o 
  14   1   8        0.08       -1.22      1.22 o 
 -17   2   8        0.07       -1.16      1.49 o 
 -16   2   8        5.35        6.27      1.62 o 
 -15   2   8        7.80       10.48      1.33 o 
 -14   2   8       11.82       17.81      1.55 o 
 -13   2   8       16.42       20.56      1.58 o 
 -12   2   8        6.39        7.87      1.21 o 
 -11   2   8        0.23       -0.35      0.66 o 
 -10   2   8        4.15        2.19      0.72 o 
  -9   2   8        0.69        0.60      0.66 o 
  -8   2   8        5.54        5.57      0.92 o 
  -7   2   8        8.91        8.64      1.00 o 
  -6   2   8       35.60       35.31      1.62 o 
  -5   2   8       46.27       45.97      1.81 o 
  -4   2   8       29.96       33.46      1.64 o 
  -3   2   8       11.78       12.71      1.15 o 
  -2   2   8        5.22        4.50      1.08 o 
  -1   2   8        4.06        4.50      0.95 o 
   0   2   8        0.68       -0.25      0.69 o 
   1   2   8        0.00        1.18      0.70 o 
   2   2   8        0.08       -0.31      0.61 o 
   3   2   8        4.13        1.80      0.71 o 
   4   2   8        0.28        0.55      0.62 o 
   5   2   8        0.28       -0.20      0.71 o 
   6   2   8        0.03       -0.42      0.75 o 
   7   2   8        7.87        6.53      1.09 o 
   8   2   8       17.76       19.61      1.73 o 
   9   2   8       16.65       15.86      1.45 o 
  10   2   8        2.56        2.87      1.34 o 
  11   2   8        0.03       -1.09      1.18 o 
  12   2   8        0.00       -1.25      1.25 o 
  13   2   8        0.03       -0.32      1.37 o 
  14   2   8        0.20       -0.90      1.33 o 
 -17   3   8        3.19        4.70      1.56 o 
 -16   3   8        0.81        0.33      1.28 o 
 -15   3   8        1.99        3.10      1.08 o 
 -14   3   8        6.72        5.58      1.16 o 
 -13   3   8        1.26        1.72      0.97 o 
 -12   3   8        0.06       -0.54      0.84 o 
 -11   3   8        0.31        0.55      0.83 o 
 -10   3   8        0.78        1.30      0.82 o 
  -9   3   8        6.20        6.09      1.46 o 
  -8   3   8       17.50       20.49      1.34 o 
  -7   3   8       14.82       13.01      1.26 o 
  -6   3   8       48.82       47.43      2.50 o 
  -5   3   8        9.14        5.82      1.15 o 
  -4   3   8        0.00        0.71      0.75 o 
  -3   3   8       83.38       95.77      2.42 o 
  -2   3   8        7.72        4.09      0.88 o 
  -1   3   8        0.70       -0.20      0.73 o 
   0   3   8       11.75       11.64      1.05 o 
   1   3   8        1.24        1.94      0.74 o 
   2   3   8        1.57        1.55      0.71 o 
   3   3   8       21.18       14.53      0.98 o 
   4   3   8        0.91        0.12      0.63 o 
   5   3   8        4.08        2.46      0.78 o 
   6   3   8        0.44        0.00      0.68 o 
   7   3   8        1.97        4.87      1.05 o 
   8   3   8        0.06       -0.89      0.89 o 
   9   3   8        0.69        0.44      1.00 o 
  10   3   8        4.74        2.91      1.25 o 
  11   3   8        0.61       -1.06      1.06 o 
  12   3   8        1.34        1.57      1.54 o 
  13   3   8        0.10        0.08      1.25 o 
  14   3   8        0.49       -0.15      1.74 o 
 -16   4   8        1.81        1.25      1.33 o 
 -15   4   8        7.02       11.78      1.68 o 
 -14   4   8        6.68        8.23      1.27 o 
 -13   4   8        6.93        4.44      1.15 o 
 -12   4   8        0.81        0.46      0.85 o 
 -11   4   8        0.28        0.75      0.91 o 
 -10   4   8        4.24        9.48      1.22 o 
  -9   4   8        1.47        4.48      1.03 o 
  -8   4   8        5.08        5.52      1.05 o 
  -7   4   8        4.46        3.61      0.98 o 
  -6   4   8        0.86        1.39      0.78 o 
  -5   4   8      117.28      119.10      3.70 o 
  -4   4   8        0.51        1.86      0.82 o 
  -3   4   8        0.59        1.81      0.75 o 
  -2   4   8        7.05        6.60      0.92 o 
  -1   4   8       11.98       10.48      0.94 o 
   0   4   8        0.09        0.72      0.66 o 
   1   4   8       17.42       16.11      1.06 o 
   2   4   8        9.93       10.04      1.12 o 
   3   4   8       12.53       11.00      0.90 o 
   4   4   8        0.05       -0.60      0.60 o 
   5   4   8        3.35        3.01      0.83 o 
   6   4   8        1.74        0.69      0.75 o 
   7   4   8        0.01       -0.72      0.72 o 
   8   4   8        2.81        0.55      1.03 o 
   9   4   8        0.08       -1.00      1.00 o 
  10   4   8        0.00       -1.03      1.03 o 
  11   4   8        2.43       -0.20      1.10 o 
  12   4   8        0.01        0.97      1.20 o 
  13   4   8        0.01       -0.50      1.17 o 
 -16   5   8        0.08       -0.08      1.28 o 
 -15   5   8        0.48       -1.18      1.18 o 
 -14   5   8        0.99        0.49      1.01 o 
 -13   5   8        4.04        2.27      1.13 o 
 -12   5   8        4.95        5.67      1.76 o 
 -11   5   8        0.09       -0.83      0.83 o 
 -10   5   8        0.00       -0.59      0.84 o 
  -9   5   8        0.03       -0.59      0.83 o 
  -8   5   8        2.19        0.98      0.89 o 
  -7   5   8        6.70        6.57      1.13 o 
  -6   5   8       63.75       59.73      2.32 o 
  -5   5   8       11.71       17.35      1.49 o 
  -4   5   8       16.42       11.75      1.28 o 
  -3   5   8        4.84        6.31      0.94 o 
  -2   5   8       49.50       48.76      1.81 o 
  -1   5   8       26.15       30.49      1.44 o 
   0   5   8        6.75        6.34      0.85 o 
   1   5   8        6.17        3.69      0.77 o 
   2   5   8       17.43       16.47      1.11 o 
   3   5   8       47.86       53.07      1.65 o 
   4   5   8        0.19       -0.25      0.71 o 
   5   5   8        2.78        1.53      0.79 o 
   6   5   8        1.18        0.48      0.76 o 
   7   5   8        0.59       -0.61      0.77 o 
   8   5   8        0.37        1.17      1.04 o 
   9   5   8        0.24       -0.03      1.06 o 
  10   5   8        0.00       -0.83      1.02 o 
  11   5   8        3.74        2.86      1.25 o 
  12   5   8        0.01        0.12      1.17 o 
  13   5   8        0.01       -1.11      1.11 o 
 -15   6   8        0.33       -0.78      1.35 o 
 -14   6   8        0.14        0.50      1.37 o 
 -13   6   8        1.13        0.62      1.08 o 
 -12   6   8        1.44        0.96      1.05 o 
 -11   6   8        2.01        3.41      1.14 o 
 -10   6   8       10.34       13.48      1.46 o 
  -9   6   8        0.47       -0.31      0.88 o 
  -8   6   8        0.93        0.21      0.84 o 
  -7   6   8        0.73        0.41      0.87 o 
  -6   6   8       21.72       22.61      1.67 o 
  -5   6   8       11.36        9.51      1.30 o 
  -4   6   8        0.05       -0.81      0.81 o 
  -3   6   8        4.83        5.24      1.10 o 
  -2   6   8       40.35       37.38      2.03 o 
  -1   6   8       42.90       52.88      2.17 o 
   0   6   8       16.66       14.04      1.11 o 
   1   6   8        1.26        1.07      0.72 o 
   2   6   8        1.76        1.29      0.62 o 
   3   6   8       22.31       24.17      1.30 o 
   4   6   8        4.12        4.20      0.96 o 
   5   6   8        6.27        6.65      0.97 o 
   6   6   8        0.01       -0.22      0.76 o 
   7   6   8        0.57       -0.54      0.77 o 
   8   6   8        0.16       -0.92      0.92 o 
   9   6   8        0.30       -0.92      0.99 o 
  10   6   8        2.29        3.40      1.23 o 
  11   6   8        0.32        0.30      1.16 o 
  12   6   8        1.79        0.04      1.19 o 
 -14   7   8        0.01       -0.79      1.32 o 
 -13   7   8        1.88        2.49      1.17 o 
 -12   7   8        1.05        2.45      1.12 o 
 -11   7   8        0.68        0.34      1.03 o 
 -10   7   8        0.18       -0.20      0.97 o 
  -9   7   8        1.62        1.53      0.99 o 
  -8   7   8        3.24        4.12      1.12 o 
  -7   7   8        2.60        2.01      1.00 o 
  -6   7   8        1.67       -0.03      0.88 o 
  -5   7   8        9.29        7.68      1.25 o 
  -4   7   8        8.75        8.53      1.25 o 
  -3   7   8        3.18        3.21      1.04 o 
  -2   7   8       50.00       57.74      2.27 o 
  -1   7   8       34.12       29.15      2.82 o 
   0   7   8       22.53       26.25      1.57 o 
   1   7   8       10.81       10.41      1.13 o 
   2   7   8        0.05       -0.76      0.76 o 
   3   7   8        6.79        8.31      0.91 o 
   4   7   8        0.05        0.83      0.76 o 
   5   7   8        0.97        1.88      0.92 o 
   6   7   8        0.15       -0.38      0.88 o 
   7   7   8        0.28        1.04      0.93 o 
   8   7   8        0.08        0.40      0.94 o 
   9   7   8        0.00       -0.13      1.05 o 
  10   7   8        0.60        0.34      1.08 o 
  11   7   8        1.08        0.51      1.16 o 
  12   7   8        0.15       -1.14      1.14 o 
 -13   8   8       30.14       32.37      3.62 o 
 -12   8   8        0.39        1.48      1.11 o 
 -11   8   8        0.28       -1.02      1.02 o 
 -10   8   8        1.20        4.38      1.19 o 
  -9   8   8        3.23        1.26      1.01 o 
  -8   8   8        0.03        1.26      0.99 o 
  -7   8   8        3.95        3.06      1.09 o 
  -6   8   8        1.61        0.61      0.99 o 
  -5   8   8        7.15        9.07      1.31 o 
  -4   8   8        7.12        5.64      1.15 o 
  -3   8   8        1.95        2.44      1.05 o 
  -2   8   8        9.68       11.24      1.35 o 
  -1   8   8       29.23       24.95      3.05 o 
   0   8   8       30.90       37.32      1.89 o 
   1   8   8        0.00       -0.40      0.78 o 
   2   8   8        8.69        7.98      1.09 o 
   3   8   8        7.48        6.28      1.10 o 
   4   8   8       13.55       16.22      1.38 o 
   5   8   8        0.32        1.27      2.22 o 
   6   8   8        0.00        0.90      1.14 o 
   7   8   8        0.50       -1.23      1.23 o 
   8   8   8        0.75       -0.43      1.21 o 
   9   8   8        0.03        1.45      1.13 o 
  10   8   8        1.24        0.99      1.18 o 
  11   8   8        0.70       -1.07      1.16 o 
 -12   9   8       17.24       24.81      2.43 o 
 -11   9   8        0.20       -0.21      1.32 o 
 -10   9   8        5.47        1.96      2.37 o 
  -9   9   8        0.46        2.16      1.79 o 
  -8   9   8        0.53       -0.53      0.97 o 
  -7   9   8        2.36        0.70      1.23 o 
  -6   9   8        0.90       -0.23      0.98 o 
  -5   9   8        6.90        7.20      1.28 o 
  -4   9   8        0.91        0.66      1.02 o 
  -3   9   8        6.46        9.73      1.38 o 
  -2   9   8        2.06        1.98      1.05 o 
  -1   9   8        1.83        2.88      0.96 o 
   0   9   8        0.10        0.24      0.86 o 
   1   9   8        0.01        1.61      0.90 o 
   2   9   8        4.11        5.62      2.51 o 
   3   9   8       11.85        9.64      1.64 o 
   4   9   8        1.96        5.03      1.22 o 
   5   9   8        2.21        3.00      1.18 o 
   6   9   8        7.99        8.38      1.92 o 
   7   9   8        3.77        4.04      1.70 o 
   8   9   8        2.04        3.12      1.66 o 
   9   9   8        1.72        3.23      1.68 o 
  10   9   8        0.01        2.08      2.48 o 
 -11  10   8        0.27       -0.07      1.35 o 
 -10  10   8        1.08       -0.32      1.33 o 
  -9  10   8        0.02       -0.61      1.30 o 
  -8  10   8        0.93       -0.47      1.30 o 
  -7  10   8        0.01       -1.19      1.19 o 
  -6  10   8        1.15       -0.27      1.26 o 
  -5  10   8        8.19       12.71      2.31 o 
  -4  10   8        3.68        5.38      1.53 o 
  -3  10   8        0.69        0.48      2.01 o 
  -2  10   8        4.16        6.06      1.57 o 
  -1  10   8        1.90        2.35      1.14 o 
   0  10   8        0.25        2.31      1.70 o 
   1  10   8        0.28        2.23      1.33 o 
   2  10   8        2.42        2.38      1.33 o 
   3  10   8        1.15        3.22      1.42 o 
   4  10   8        0.10       -1.22      1.32 o 
   5  10   8        0.67        2.33      1.24 o 
   6  10   8        0.33        1.17      2.08 o 
   7  10   8        0.27        2.57      1.67 o 
   8  10   8        0.13        0.13      2.16 o 
   9  10   8        0.01        0.79      2.37 o 
 -10  11   8        6.84        5.39      2.79 o 
  -9  11   8        9.12       10.82      2.98 o 
  -8  11   8        0.13       -0.69      1.37 o 
  -7  11   8        1.01        1.09      1.44 o 
  -6  11   8        3.97        4.12      1.48 o 
  -5  11   8        4.44        2.33      1.42 o 
  -4  11   8        2.07        2.56      1.39 o 
  -3  11   8        0.23       -1.95      2.15 o 
  -2  11   8        0.05        0.85      1.53 o 
  -1  11   8        1.35        1.74      1.34 o 
   0  11   8        0.02        0.80      1.36 o 
   1  11   8        0.25        0.28      1.34 o 
   2  11   8        3.37        4.19      1.51 o 
   3  11   8        5.15        6.40      2.15 o 
   4  11   8        6.62        6.19      2.94 o 
   5  11   8       12.72        9.57      2.44 o 
   6  11   8       13.45       16.83      2.71 o 
   7  11   8        3.67       10.09      2.08 o 
  -8  12   8        0.38       -0.95      1.59 o 
  -7  12   8        0.02       -0.96      1.32 o 
  -6  12   8        0.12       -1.45      1.80 o 
  -5  12   8        3.71        2.01      2.53 o 
  -4  12   8        1.55        0.07      1.39 o 
  -3  12   8        0.19       -0.06      1.16 o 
  -2  12   8        0.06       -0.05      1.34 o 
  -1  12   8        1.86        4.54      1.51 o 
   0  12   8        0.64        1.65      1.43 o 
   1  12   8        0.01        1.07      1.36 o 
   2  12   8        3.80        7.47      2.37 o 
   3  12   8        2.48        8.29      3.07 o 
   4  12   8        4.18        4.47      2.09 o 
   5  12   8        0.01       -0.19      5.21 o 
  -5  13   8        0.00       -0.14      2.38 o 
  -4  13   8        0.21        0.08      1.21 o 
  -3  13   8        0.22        0.84      1.98 o 
  -2  13   8        0.08        2.70      1.48 o 
  -1  13   8        0.19        1.96      2.76 o 
   0  13   8        0.89        2.56      1.90 o 
   1  13   8        3.10        4.61      2.98 o 
 -15   1   9        0.00       -0.99      0.99 o 
 -14   1   9        1.41        0.42      0.99 o 
 -13   1   9        5.65        3.56      1.09 o 
 -12   1   9        3.81        3.59      1.05 o 
 -11   1   9        2.37        2.79      0.98 o 
 -10   1   9        0.36        0.09      0.89 o 
  -9   1   9        5.69        6.32      1.01 o 
  -8   1   9        1.01        0.26      0.82 o 
  -7   1   9        0.00        0.37      0.87 o 
  -6   1   9       40.64       34.65      1.89 o 
  -5   1   9       24.03       30.99      1.83 o 
  -4   1   9        0.08        1.52      0.91 o 
  -3   1   9        0.05       -0.84      0.84 o 
  -2   1   9        0.04       -0.77      0.77 o 
  -1   1   9        0.47        0.25      0.89 o 
   0   1   9        1.25       -0.36      0.82 o 
   1   1   9       18.32       17.13      1.65 o 
   2   1   9       12.41       12.88      1.12 o 
   3   1   9        0.29        0.21      0.70 o 
   4   1   9        1.45       -0.66      0.66 o 
   5   1   9        3.32        1.41      0.86 o 
   6   1   9        0.01       -0.51      0.90 o 
   7   1   9        0.14        0.48      1.35 o 
   8   1   9        0.05        0.02      1.00 o 
   9   1   9        0.08        0.60      1.10 o 
  10   1   9        0.45        0.85      2.04 o 
  11   1   9        0.98        0.07      1.17 o 
  12   1   9        2.79        2.24      1.33 o 
 -15   2   9        1.71       -0.67      1.03 o 
 -14   2   9        0.04       -0.31      1.01 o 
 -13   2   9        3.83        6.08      1.32 o 
 -12   2   9        4.23        4.46      1.19 o 
 -11   2   9        7.31       12.33      1.44 o 
 -10   2   9        2.47        3.40      1.08 o 
  -9   2   9        3.93        5.58      1.01 o 
  -8   2   9        1.35        2.01      0.82 o 
  -7   2   9        4.02        3.38      0.92 o 
  -6   2   9        8.36        5.20      1.02 o 
  -5   2   9       22.97       19.18      1.52 o 
  -4   2   9       81.54       88.37      2.73 o 
  -3   2   9        2.05        3.01      0.99 o 
  -2   2   9        6.17        6.96      1.18 o 
  -1   2   9        4.15        4.58      1.06 o 
   0   2   9        0.22       -0.85      0.85 o 
   1   2   9        0.82        0.69      0.80 o 
   2   2   9        0.25       -0.57      0.73 o 
   3   2   9        7.82        6.81      0.95 o 
   4   2   9        7.62       10.59      1.07 o 
   5   2   9        1.04        0.84      0.85 o 
   6   2   9        6.73        6.45      1.27 o 
   7   2   9        0.01        0.71      1.00 o 
   8   2   9        0.80        1.32      1.07 o 
   9   2   9        2.70        2.57      1.25 o 
  10   2   9        5.49        3.61      1.36 o 
  11   2   9        2.91        2.63      1.36 o 
  12   2   9        0.03        0.25      1.27 o 
 -15   3   9        0.74        1.19      1.24 o 
 -14   3   9        0.38       -0.03      1.10 o 
 -13   3   9        0.36       -0.31      1.10 o 
 -12   3   9        3.40        4.18      1.18 o 
 -11   3   9       19.97       25.98      1.95 o 
 -10   3   9        0.46        0.47      0.97 o 
  -9   3   9        0.17       -0.35      0.86 o 
  -8   3   9        3.09        1.53      1.14 o 
  -7   3   9        0.03        0.35      0.78 o 
  -6   3   9        0.54        0.04      0.79 o 
  -5   3   9       24.36       21.77      1.60 o 
  -4   3   9       15.16       17.90      1.52 o 
  -3   3   9       32.08       36.68      2.29 o 
  -2   3   9        2.19        3.08      1.39 o 
  -1   3   9        1.23        1.38      0.87 o 
   0   3   9        4.65        4.86      0.92 o 
   1   3   9        3.78        2.21      0.83 o 
   2   3   9        6.75        5.84      0.97 o 
   3   3   9        2.08        1.03      0.74 o 
   4   3   9        1.27        0.92      0.87 o 
   5   3   9        0.00       -0.79      0.79 o 
   6   3   9        1.75        1.36      0.89 o 
   7   3   9        0.10       -0.51      0.99 o 
   8   3   9        0.24        0.12      1.10 o 
   9   3   9        0.04       -0.56      1.17 o 
  10   3   9        0.58        1.02      1.21 o 
  11   3   9        2.77        0.84      1.26 o 
 -15   4   9       12.58       20.05      2.71 o 
 -14   4   9        8.37        8.84      1.56 o 
 -13   4   9        9.00       10.02      1.54 o 
 -12   4   9        1.69        2.58      1.15 o 
 -11   4   9        0.00       -0.45      0.98 o 
 -10   4   9        0.99       -0.28      1.88 o 
  -9   4   9        0.02       -0.92      0.92 o 
  -8   4   9        4.47        3.35      1.04 o 
  -7   4   9        2.57        0.09      0.91 o 
  -6   4   9        1.94        0.09      0.90 o 
  -5   4   9       17.30       19.42      1.60 o 
  -4   4   9       14.46       16.12      1.44 o 
  -3   4   9        4.33        5.14      1.07 o 
  -2   4   9        0.97        0.88      0.92 o 
  -1   4   9        1.23       -0.28      0.86 o 
   0   4   9        7.08        8.04      1.05 o 
   1   4   9        1.68        1.34      0.82 o 
   2   4   9        0.05       -0.38      0.71 o 
   3   4   9        4.61        3.83      0.91 o 
   4   4   9        0.07        0.21      0.77 o 
   5   4   9        0.00        0.16      0.80 o 
   6   4   9        9.86        8.74      1.11 o 
   7   4   9        1.82        0.02      1.00 o 
   8   4   9        2.18        1.28      1.05 o 
   9   4   9        3.57        4.83      1.18 o 
  10   4   9        2.46        1.28      1.14 o 
  11   4   9        0.05        0.96      1.14 o 
 -14   5   9        5.18        5.31      1.42 o 
 -13   5   9        0.26       -0.88      1.09 o 
 -12   5   9        0.79       -0.96      0.96 o 
 -11   5   9        1.49        0.87      1.07 o 
 -10   5   9        6.42        4.99      1.22 o 
  -9   5   9        0.77        1.43      1.06 o 
  -8   5   9        0.71        0.17      0.92 o 
  -7   5   9        0.07        0.71      0.95 o 
  -6   5   9        0.27        1.28      0.94 o 
  -5   5   9        0.24        1.16      0.95 o 
  -4   5   9       11.54       11.57      1.38 o 
  -3   5   9        2.92        0.95      0.95 o 
  -2   5   9        3.92        6.08      1.35 o 
  -1   5   9        0.51       -0.56      0.84 o 
   0   5   9       14.38       12.55      1.20 o 
   1   5   9        6.78        8.55      1.06 o 
   2   5   9        2.22        2.21      0.87 o 
   3   5   9        4.02        3.80      1.09 o 
   4   5   9        1.96        0.04      1.17 o 
   5   5   9        0.16       -0.20      0.79 o 
   6   5   9        2.00        2.42      0.92 o 
   7   5   9        0.00        0.16      0.96 o 
   8   5   9        2.32        2.12      1.10 o 
   9   5   9        0.43       -0.50      1.00 o 
  10   5   9        0.05       -0.47      1.22 o 
  11   5   9        2.00        1.65      1.23 o 
 -13   6   9        4.37        2.57      1.33 o 
 -12   6   9        0.22       -0.47      1.41 o 
 -11   6   9        5.31       10.43      1.49 o 
 -10   6   9        0.98        1.90      1.37 o 
  -9   6   9        0.36       -0.80      1.30 o 
  -8   6   9        1.51        1.19      1.01 o 
  -7   6   9        1.04        1.61      1.05 o 
  -6   6   9        0.02        0.36      0.92 o 
  -5   6   9        2.08        2.41      1.08 o 
  -4   6   9        0.03        0.79      0.95 o 
  -3   6   9        0.11        0.07      0.96 o 
  -2   6   9        3.20        2.27      1.05 o 
  -1   6   9        1.17       -0.97      0.97 o 
   0   6   9        3.64        2.68      1.17 o 
   1   6   9        2.16        2.69      1.19 o 
   2   6   9        0.78        0.53      0.84 o 
   3   6   9       12.58        8.16      1.44 o 
   4   6   9        1.80        2.54      0.99 o 
   5   6   9        0.38        0.32      0.91 o 
   6   6   9        2.04        1.71      1.48 o 
   7   6   9        1.24       -0.31      0.87 o 
   8   6   9        0.44       -0.05      1.00 o 
   9   6   9        1.22        1.66      1.11 o 
  10   6   9        0.43        0.11      1.10 o 
 -13   7   9        0.18       -0.43      1.39 o 
 -12   7   9        2.73        4.10      1.36 o 
 -11   7   9       18.19       23.52      1.98 o 
 -10   7   9        5.06        7.68      1.41 o 
  -9   7   9        1.72        2.51      1.12 o 
  -8   7   9        5.26        4.90      1.28 o 
  -7   7   9        0.26       -0.65      0.95 o 
  -6   7   9        0.41        0.44      1.00 o 
  -5   7   9        0.00       -0.37      0.94 o 
  -4   7   9       12.76       13.31      1.86 o 
  -3   7   9        0.06        0.17      0.95 o 
  -2   7   9        0.86       -0.38      0.90 o 
  -1   7   9        0.62        0.22      0.97 o 
   0   7   9        3.36        1.61      1.17 o 
   1   7   9        0.27        0.36      1.24 o 
   2   7   9        0.04        0.82      1.52 o 
   3   7   9        8.57        9.37      2.36 o 
   4   7   9       18.85       22.14      2.58 o 
   5   7   9        0.19        1.04      0.96 o 
   6   7   9        0.05       -0.91      0.91 o 
   7   7   9        0.70        0.36      1.01 o 
   8   7   9        0.19        1.22      1.21 o 
   9   7   9        0.08        0.48      1.11 o 
 -12   8   9        3.14        5.78      1.66 o 
 -11   8   9        4.76        6.03      1.44 o 
 -10   8   9        0.01       -0.29      1.08 o 
  -9   8   9       11.42       14.72      1.66 o 
  -8   8   9        1.74        2.71      1.22 o 
  -7   8   9        4.50        5.32      1.27 o 
  -6   8   9        0.02       -0.63      1.01 o 
  -5   8   9        4.48        5.97      1.27 o 
  -4   8   9        0.00       -0.73      0.96 o 
  -3   8   9        0.02        1.21      1.06 o 
  -2   8   9        1.61        0.64      1.03 o 
  -1   8   9        1.14        0.76      0.90 o 
   0   8   9        0.42        0.86      0.89 o 
   1   8   9        0.37        0.22      1.13 o 
   2   8   9        1.33        1.94      1.61 o 
   3   8   9        0.38        0.57      1.57 o 
   4   8   9        0.65        0.19      1.58 o 
   5   8   9        2.25       -0.24      1.56 o 
   6   8   9        0.21       -0.01      2.00 o 
   7   8   9        0.02       -0.41      1.48 o 
   8   8   9        0.01        0.70      1.76 o 
 -10   9   9        1.43        0.44      1.45 o 
  -9   9   9        0.84       -1.12      1.12 o 
  -8   9   9        5.93        5.79      1.40 o 
  -7   9   9        0.67        0.19      1.18 o 
  -6   9   9        1.77        1.21      1.14 o 
  -5   9   9        1.99        0.89      1.11 o 
  -4   9   9        2.95        3.25      1.21 o 
  -3   9   9        0.29        0.87      1.10 o 
  -2   9   9        3.67        3.97      1.23 o 
  -1   9   9        1.28        0.58      0.93 o 
   0   9   9        3.48        3.27      1.07 o 
   1   9   9        1.43        1.88      1.52 o 
   2   9   9        0.05       -0.36      2.36 o 
   3   9   9        0.86        0.26      1.60 o 
   4   9   9        3.60        2.99      1.75 o 
   5   9   9        1.84        2.70      1.76 o 
   6   9   9        2.26        0.34      2.32 o 
   7   9   9        1.09       -0.39      1.34 o 
  -9  10   9        2.14       -0.28      3.05 o 
  -8  10   9        0.44       -1.32      1.32 o 
  -7  10   9        4.37        2.63      1.74 o 
  -6  10   9        1.29        0.98      2.47 o 
  -5  10   9        0.68       -0.84      1.31 o 
  -4  10   9        0.73       -0.33      1.48 o 
  -3  10   9        1.26        3.63      2.33 o 
  -2  10   9        6.90        8.03      1.49 o 
  -1  10   9        0.01        0.09      1.19 o 
   0  10   9        0.03       -0.78      1.72 o 
   1  10   9        0.46       -0.79      1.09 o 
   2  10   9        0.58        1.91      1.23 o 
   3  10   9        3.89        5.11      2.05 o 
   4  10   9        0.61        1.40      2.13 o 
   5  10   9        6.40        7.03      2.11 o 
  -6  11   9        2.90        6.07      1.76 o 
  -5  11   9        0.78       -1.24      1.36 o 
  -4  11   9        0.56        0.64      1.41 o 
  -3  11   9        0.24        1.13      1.21 o 
  -2  11   9        1.40        2.84      1.33 o 
  -1  11   9        1.03        2.22      1.53 o 
   0  11   9        0.00        0.27      1.17 o 
   1  11   9        0.00        0.88      1.32 o 
   2  11   9        2.46        3.48      1.58 o 
   3  11   9        0.54        3.67      1.78 o 
 -13   0  10        0.43       -1.22      2.03 o 
 -12   0  10       10.37       14.22      2.24 o 
 -11   0  10        0.51       -0.13      1.43 o 
 -10   0  10        9.67       12.24      2.08 o 
  -9   0  10        0.00        0.32      1.43 o 
  -8   0  10        2.37        2.51      1.48 o 
  -7   0  10        2.90        1.48      3.74 o 
  -6   0  10        0.24       -1.15      1.15 o 
  -5   0  10        1.93        1.51      1.42 o 
  -4   0  10        9.21        7.17      1.80 o 
  -3   0  10       21.40       19.80      2.39 o 
  -2   0  10        4.95        4.21      2.58 o 
  -1   0  10        6.12        5.34      2.03 o 
   0   0  10        1.40        1.79      1.45 o 
   1   0  10        0.00       -1.17      1.17 o 
   2   0  10        0.17        0.23      1.34 o 
   3   0  10        2.15        2.03      1.24 o 
   4   0  10        5.30        6.97      1.44 o 
   5   0  10       14.33       13.03      3.54 o 
   6   0  10        0.12       -0.25      1.45 o 
   7   0  10        0.98        1.72      1.78 o 
   8   0  10        0.12        1.00      4.56 o 
   9   0  10        0.54        0.14      1.76 o 
 -13   1  10        1.00       -0.69      1.17 o 
 -12   1  10        0.28        2.11      1.28 o 
 -11   1  10        0.66       -0.92      1.17 o 
 -10   1  10        0.39       -0.39      1.00 o 
  -9   1  10        1.93        2.01      1.05 o 
  -8   1  10        0.59       -0.02      0.89 o 
  -7   1  10        0.24       -0.56      1.03 o 
  -6   1  10        2.04        1.16      1.10 o 
  -5   1  10        1.42        1.39      1.01 o 
  -4   1  10        6.09        7.00      1.25 o 
  -3   1  10        1.00        1.01      1.03 o 
  -2   1  10        5.10        7.06      1.36 o 
  -1   1  10        2.44        1.61      1.03 o 
   0   1  10        0.34        2.05      1.04 o 
   1   1  10        1.19       -0.77      0.91 o 
   2   1  10        0.35        0.47      0.85 o 
   3   1  10        0.52       -0.56      0.75 o 
   4   1  10        0.65        0.23      0.88 o 
   5   1  10        0.00        1.61      1.09 o 
   6   1  10        0.87        1.42      1.18 o 
   7   1  10        0.15        0.81      1.14 o 
   8   1  10        0.08        0.96      1.24 o 
   9   1  10        0.06        0.64      1.19 o 
 -13   2  10        4.15        7.84      1.51 o 
 -12   2  10        7.19        7.48      1.60 o 
 -11   2  10        1.25       -0.74      1.16 o 
 -10   2  10        0.04        2.56      1.23 o 
  -9   2  10        1.97        2.43      1.23 o 
  -8   2  10        0.15       -0.07      0.97 o 
  -7   2  10        1.29        2.63      1.05 o 
  -6   2  10        1.52        2.17      1.01 o 
  -5   2  10        4.04        6.93      1.62 o 
  -4   2  10        6.27        9.12      1.30 o 
  -3   2  10        0.88       -0.61      0.98 o 
  -2   2  10       12.52       15.30      1.51 o 
  -1   2  10        3.53        3.72      1.09 o 
   0   2  10        1.63        1.38      0.99 o 
   1   2  10        0.16        0.18      0.95 o 
   2   2  10        0.02       -0.09      0.81 o 
   3   2  10        0.14        0.11      0.81 o 
   4   2  10        0.18        0.07      0.92 o 
   5   2  10        0.61        0.68      1.11 o 
   6   2  10        0.30        0.23      1.08 o 
   7   2  10        0.02       -0.68      1.11 o 
   8   2  10        0.05        0.94      1.24 o 
   9   2  10        0.47       -0.13      1.19 o 
 -13   3  10        1.05        1.66      1.90 o 
 -12   3  10        0.03       -1.10      1.10 o 
 -11   3  10        0.81       -0.16      1.12 o 
 -10   3  10        4.16        4.70      1.38 o 
  -9   3  10        0.33        1.97      1.17 o 
  -8   3  10        0.58        1.15      1.20 o 
  -7   3  10        1.77        3.33      1.22 o 
  -6   3  10        7.09        9.31      1.90 o 
  -5   3  10        1.21        0.80      0.99 o 
  -4   3  10       23.56       24.21      1.78 o 
  -3   3  10        0.00        0.81      0.98 o 
  -2   3  10        0.15       -0.41      0.92 o 
  -1   3  10       16.06       20.14      1.80 o 
   0   3  10        1.34        2.95      1.81 o 
   1   3  10        0.29       -0.91      0.91 o 
   2   3  10        0.81        0.57      0.88 o 
   3   3  10        0.98       -0.92      0.97 o 
   4   3  10        0.48       -0.01      1.12 o 
   5   3  10        1.45        0.74      0.93 o 
   6   3  10        0.71        0.26      1.09 o 
   7   3  10        0.15       -1.27      1.60 o 
   8   3  10        0.16        0.48      1.20 o 
   9   3  10        0.55       -1.03      1.67 o 
 -12   4  10        0.64        0.97      1.47 o 
 -11   4  10        0.12       -0.99      1.22 o 
 -10   4  10        0.62        1.96      1.38 o 
  -9   4  10        0.06        0.35      1.17 o 
  -8   4  10        0.18       -1.05      1.05 o 
  -7   4  10        1.50        1.55      1.09 o 
  -6   4  10        0.49       -0.54      1.08 o 
  -5   4  10        3.91        0.84      1.48 o 
  -4   4  10        1.52        2.06      1.17 o 
  -3   4  10       22.94       20.48      1.94 o 
  -2   4  10        2.37        2.63      1.10 o 
  -1   4  10        0.00       -0.12      0.95 o 
   0   4  10        0.07        0.03      0.95 o 
   1   4  10        0.20        0.71      0.91 o 
   2   4  10        1.19        0.72      0.89 o 
   3   4  10        0.52       -0.53      1.00 o 
   4   4  10        0.95        0.68      1.05 o 
   5   4  10        3.70        3.47      1.21 o 
   6   4  10        0.10       -1.10      1.10 o 
   7   4  10        0.92        0.98      1.22 o 
   8   4  10        0.18        0.49      1.24 o 
 -12   5  10        0.03       -0.57      1.53 o 
 -11   5  10        0.95        1.74      1.23 o 
 -10   5  10        1.24        1.49      1.16 o 
  -9   5  10        3.65        4.15      1.27 o 
  -8   5  10        2.82        1.75      1.20 o 
  -7   5  10        0.62       -1.05      1.08 o 
  -6   5  10        0.22       -1.00      1.00 o 
  -5   5  10        1.32        1.24      1.17 o 
  -4   5  10        6.79        6.10      1.38 o 
  -3   5  10        6.73        4.22      1.35 o 
  -2   5  10        4.80        4.18      1.34 o 
  -1   5  10       10.74        7.62      1.49 o 
   0   5  10        3.21        1.84      1.24 o 
   1   5  10        6.94        7.10      1.15 o 
   2   5  10        5.19        7.71      1.50 o 
   3   5  10        0.58       -0.99      1.03 o 
   4   5  10        0.32       -0.66      1.10 o 
   5   5  10        6.62        3.90      1.26 o 
   6   5  10        0.12       -0.01      1.34 o 
   7   5  10        0.65        1.05      1.65 o 
   8   5  10        0.01       -0.88      1.14 o 
 -11   6  10        1.17        1.46      1.42 o 
 -10   6  10        1.93        3.90      1.34 o 
  -9   6  10        0.25        0.44      1.16 o 
  -8   6  10        4.64        5.71      1.65 o 
  -7   6  10        2.64        2.69      1.22 o 
  -6   6  10        0.00       -1.07      1.07 o 
  -5   6  10        0.26        1.10      1.20 o 
  -4   6  10        2.14        0.82      1.22 o 
  -3   6  10        8.14        7.56      1.51 o 
  -2   6  10        0.01       -1.04      1.04 o 
  -1   6  10        0.00       -0.85      1.11 o 
   0   6  10        1.93        1.01      2.06 o 
   1   6  10       10.91       11.01      1.65 o 
   2   6  10        3.50        3.80      1.79 o 
   3   6  10        0.67        0.88      2.34 o 
   4   6  10        0.16       -0.61      1.05 o 
   5   6  10        1.18       -0.32      1.13 o 
   6   6  10        1.14       -1.07      1.07 o 
   7   6  10        0.61       -1.06      1.34 o 
 -10   7  10        0.56        2.13      1.51 o 
  -9   7  10        0.34        0.45      1.18 o 
  -8   7  10        1.15        2.32      1.25 o 
  -7   7  10        0.09       -0.03      1.07 o 
  -6   7  10        1.06        0.91      1.13 o 
  -5   7  10        0.05       -1.09      1.09 o 
  -4   7  10        0.63        0.48      1.17 o 
  -3   7  10        1.47        0.43      1.24 o 
  -2   7  10        2.23        2.51      1.25 o 
  -1   7  10        2.23        0.63      1.25 o 
   0   7  10        6.61        5.60      1.40 o 
   1   7  10        6.24        8.35      2.04 o 
   2   7  10        6.15        8.74      2.13 o 
   3   7  10        1.54        0.61      1.64 o 
   4   7  10        0.08        1.30      1.69 o 
   5   7  10        0.36        0.57      1.83 o 
   6   7  10        0.05       -0.67      1.67 o 
  -8   8  10        0.79        0.63      1.37 o 
  -7   8  10        2.16        3.15      1.35 o 
  -6   8  10        0.03        0.13      1.14 o 
  -5   8  10        0.25       -0.97      1.04 o 
  -4   8  10        0.17       -1.09      1.09 o 
  -3   8  10        0.06       -0.16      1.22 o 
  -2   8  10        0.00        0.56      1.85 o 
  -1   8  10        1.39        1.29      1.32 o 
   0   8  10        0.12       -0.71      1.14 o 
   1   8  10        5.99        4.03      1.87 o 
   2   8  10        2.86       -0.04      2.18 o 
   3   8  10        0.40       -2.43      2.43 o 
   4   8  10        0.32       -0.68      1.68 o 
  -6   9  10        0.41        0.46      1.37 o 
  -5   9  10        0.03       -0.34      1.11 o 
  -4   9  10        0.00        1.65      1.21 o 
  -3   9  10        1.89        2.49      2.14 o 
  -2   9  10        0.04       -0.06      1.23 o 
  -1   9  10        0.11        0.19      1.31 o 
   0   9  10        2.30        5.88      2.08 o 
   1   9  10        0.11       -1.54      1.54 o 
   2   9  10        0.17       -1.56      1.56 o 
 -10   1  11        0.00       -0.58      1.22 o 
  -9   1  11        2.74        5.00      2.04 o 
  -8   1  11        0.00        0.39      1.09 o 
  -7   1  11        0.15       -0.99      0.99 o 
  -6   1  11        1.71        0.45      1.06 o 
  -5   1  11        1.65        0.51      1.02 o 
  -4   1  11        3.26        4.25      1.19 o 
  -3   1  11        6.47        6.23      1.36 o 
  -2   1  11        2.36        0.82      1.08 o 
  -1   1  11        0.51       -0.34      1.02 o 
   0   1  11        0.74       -0.17      1.06 o 
   1   1  11        0.01       -0.45      1.04 o 
   2   1  11        0.06        1.62      1.14 o 
   3   1  11        1.81        0.76      1.26 o 
   4   1  11        1.57       -0.01      1.33 o 
   5   1  11        0.21        0.13      1.22 o 
   6   1  11        0.00        0.59      1.54 o 
 -10   2  11        1.49        0.42      1.36 o 
  -9   2  11        1.46        3.12      1.40 o 
  -8   2  11        1.18        0.87      1.28 o 
  -7   2  11        0.17       -0.34      1.16 o 
  -6   2  11        0.88        0.00      1.01 o 
  -5   2  11        1.28        0.82      1.07 o 
  -4   2  11        0.03        0.33      1.00 o 
  -3   2  11        0.12        0.48      1.01 o 
  -2   2  11       15.18       13.01      1.55 o 
  -1   2  11        0.48        0.63      1.09 o 
   0   2  11        2.08        0.64      1.09 o 
   1   2  11        0.41        1.30      1.10 o 
   2   2  11        0.48        0.87      1.05 o 
   3   2  11        0.14       -0.74      1.06 o 
   4   2  11        0.37        0.14      1.39 o 
   5   2  11        0.50        1.62      1.79 o 
   6   2  11        1.52       -0.75      2.19 o 
  -9   3  11        1.35        0.87      1.27 o 
  -8   3  11        0.71        0.07      1.23 o 
  -7   3  11        0.08       -0.77      1.13 o 
  -6   3  11        0.03        0.25      1.32 o 
  -5   3  11        0.38        0.90      1.17 o 
  -4   3  11        0.61       -0.60      1.17 o 
  -3   3  11        2.58        1.46      1.10 o 
  -2   3  11        2.95        3.76      1.21 o 
  -1   3  11        8.47        7.34      1.36 o 
   0   3  11        0.02        1.93      1.15 o 
   1   3  11        0.09       -0.01      1.15 o 
   2   3  11        0.43        2.46      1.40 o 
   3   3  11        1.16        2.94      1.29 o 
   4   3  11        1.12        0.79      1.17 o 
   5   3  11        0.42        3.66      2.51 o 
  -8   4  11        1.03        1.36      1.34 o 
  -7   4  11        0.37        1.02      1.27 o 
  -6   4  11        0.05       -1.08      1.08 o 
  -5   4  11        0.13        0.79      1.25 o 
  -4   4  11        0.39       -0.77      1.18 o 
  -3   4  11        1.85        1.67      1.30 o 
  -2   4  11        3.20        3.45      1.98 o 
  -1   4  11        0.83        1.07      1.22 o 
   0   4  11        0.99        0.62      1.09 o 
   1   4  11        0.06        0.68      1.04 o 
   2   4  11        2.39        3.89      1.47 o 
   3   4  11        1.07       -0.16      1.12 o 
   4   4  11        0.24        0.60      1.38 o 
  -7   5  11        0.00        1.05      2.03 o 
  -6   5  11        0.53        0.83      1.25 o 
  -5   5  11        0.59       -0.26      1.24 o 
  -4   5  11        0.00        0.75      1.25 o 
  -3   5  11        0.10       -0.53      1.25 o 
  -2   5  11        1.16        2.34      1.30 o 
  -1   5  11        3.19        2.27      1.29 o 
   0   5  11        1.04        1.41      1.27 o 
   1   5  11        0.03        1.85      3.25 o 
   2   5  11        1.44        0.97      1.68 o 
   3   5  11        1.07        0.29      4.10 o 
  -6   6  11        0.01        1.01      1.74 o 
  -5   6  11        0.24        0.41      1.46 o 
  -4   6  11        0.48        0.22      1.22 o 
  -3   6  11        0.01       -0.21      1.21 o 
  -2   6  11        0.70       -0.60      1.21 o 
  -1   6  11        0.62        0.87      1.26 o 
   0   6  11        0.32        0.65      1.28 o 
   1   6  11        0.05        1.43      2.40 o 
   2   6  11        0.84       -0.87      2.21 o 
                                                 
